# Supplementary material for: Autonomous nanorobots with powerful thrust under dry solid-contact conditions by photothermal shock
Source: Nat Commun. 2023 Nov 24;14:7663. doi: 10.1038/s41467-023-43433-6 (PMC10674020; doi:10.1038/s41467-023-43433-6)
Supplement: Supplementary file 16 — Source Data [file 41467_2023_43433_MOESM16_ESM.xlsx]

## Sheet: Figure 1d
Time (ns)	Temperature (K)		Velocity (m/s)		Force (μN)
	Pcontact	Ptilted	Pcontact	Ptilted	Contact	Adhesion	Friction
0	293.26	293.2	-0.00016661	0.00178	0.15941	0.157888	-0.000627403
0.5	293.49	293.32	-0.00021188	0.00234	0.15941	0.157663	-0.000711588
1	293.73	293.44	-0.00025715	0.0029	0.15941	0.157709	-0.000670878
1.5	293.96	293.56	-0.00030243	0.00346	0.15941	0.158116	-0.000463929
2	294.2	293.68	-0.0003477	0.00402	0.15941	0.158968	-5.12305e-05
2.5	294.44	293.8	-0.00039297	0.00458	0.15941	0.160339	0.000602211
3	294.67	293.92	-0.00043824	0.00514	0.15941	0.162284	0.0015242
3.5	294.91	294.04	-0.00048352	0.00569	0.15941	0.164835	0.00273287
4	295.14	294.15	-0.00052879	0.00625	0.15941	0.167999	0.00423452
4.5	295.38	294.27	-0.00057406	0.00681	0.15941	0.171747	0.00602199
5	295.61	294.39	-0.00061933	0.00737	0.15941	0.176021	0.00807367
5.5	295.85	294.51	-0.00066461	0.00793	0.15941	0.180729	0.0103532
6	296.08	294.63	-0.00070988	0.00849	0.15941	0.185749	0.0128102
6.5	297.87	295.44	-0.00192	0.0149	0.15943	0.190928	0.0153811
7	300.69	296.72	-0.0039	0.02521	0.15948	0.196096	0.0179918
7.5	303.52	298	-0.00588	0.03553	0.15952	0.201064	0.0205602
8	306.34	299.28	-0.00787	0.04584	0.15956	0.205637	0.0229992
8.5	309.16	300.56	-0.00985	0.05616	0.1596	0.209622	0.0252209
9	311.99	301.84	-0.01183	0.06647	0.15964	0.212837	0.0271398
9.5	314.81	303.12	-0.01382	0.07679	0.15968	0.215117	0.028677
10	320.19	305.75	-0.01965	0.09764	0.15971	0.216327	0.0297638
10.5	326.07	308.63	-0.02621	0.12053	0.15974	0.216367	0.0303442
11	331.95	311.51	-0.03278	0.14341	0.15977	0.215174	0.0303782
11.5	339.02	315.22	-0.03734	0.16936	0.15972	0.21273	0.029843
12	346.39	319.14	-0.04138	0.1961	0.15965	0.209063	0.0287342
12.5	354.14	323.37	-0.03761	0.2203	0.15954	0.204241	0.0270659
13	362.49	328.11	-0.0215	0.24053	0.1594	0.198377	0.0248699
13.5	370.83	332.84	-0.00539	0.26075	0.15925	0.191618	0.0221941
14	379.41	338.06	-0.00295	0.27076	0.15903	0.184142	0.0191007
14.5	387.94	343.35	-0.0003466	0.27838	0.15882	0.176149	0.0156632
15	396.31	348.79	0.00392	0.27823	0.15863	0.167851	0.0119632
15.5	404.38	354.24	0.00858	0.27281	0.15846	0.159467	0.00808738
16	412.11	359.68	0.01373	0.26117	0.15832	0.151211	0.0041243
16.5	419.31	365.02	0.03822	0.24291	0.15818	0.143286	0.000161016
17	425.84	370.19	0.07365	0.21825	0.15795	0.135873	-0.00371954
17.5	431.67	375.12	0.10699	0.1911	0.15817	0.129131	-0.007441
18	436.75	379.77	0.12163	0.16448	0.15797	0.123188	-0.0109355
18.5	441.09	384.12	0.13075	0.14459	0.158	0.118137	-0.0141447
19	444.7	388.14	0.12679	0.13538	0.15799	0.114042	-0.0170213
19.5	447.6	391.82	0.11837	0.13043	0.15805	0.110932	-0.0195284
20	449.82	395.15	0.10304	0.11978	0.15804	0.108803	-0.02164
20.5	451.42	398.15	0.12565	0.09998	0.15797	0.107627	-0.0233401
21	452.26	400.71	0.15206	0.07505	0.15808	0.107349	-0.0246224
21.5	452.95	403.16	0.17628	0.05064	0.1581	0.107897	-0.0254884
22	453.09	405.24	0.19022	0.034	0.15777	0.109182	-0.0259476
22.5	452.86	407.04	0.19399	0.03663	0.15773	0.111108	-0.0260154
23	452.38	408.64	0.17753	0.0459	0.15785	0.113572	-0.0257129
23.5	451.7	410.02	0.15929	0.05393	0.15801	0.11647	-0.0250659
24	450.87	411.2	0.12381	0.05429	0.15807	0.119703	-0.0241042
24.5	449.92	412.25	0.10761	0.04233	0.15812	0.123171	-0.0228611
25	448.9	413.17	0.09008	0.02507	0.15816	0.126786	-0.0213733
25.5	447.85	413.99	0.07928	0.01161	0.15817	0.130463	-0.0196801
26	446.81	414.74	0.06567	0.00812	0.15816	0.134129	-0.0178235
26.5	445.77	415.41	0.04989	0.01233	0.15816	0.137717	-0.0158476
27	444.78	416	0.01919	0.02334	0.15816	0.141167	-0.0137978
27.5	443.81	416.57	-0.01318	0.0357	0.15817	0.14443	-0.0117209
28	442.91	417.06	-0.00348	0.04157	0.15825	0.147462	-0.00966332
28.5	442.04	417.53	0.00132	0.04444	0.15834	0.150227	-0.00767086
29	441.22	417.96	0.00036947	0.04378	0.15843	0.152697	-0.00578703
29.5	440.48	418.34	-0.00151	0.04779	0.15847	0.15485	-0.00405195
30	439.75	418.71	-0.00352	0.05247	0.15851	0.156675	-0.00250104
30.5	439.03	419.08	-0.00552	0.05714	0.15855	0.158166	-0.00116376
31	438.39	419.41	-0.00488	0.06662	0.15855	0.159329	-6.24359e-05
31.5	437.8	419.71	-0.00315	0.07806	0.15855	0.160176	0.000788535
32	437.2	420.01	-0.00143	0.0895	0.15855	0.160731	0.00138331
32.5	436.65	420.29	0.00106	0.09292	0.15854	0.161026	0.00172475
33	436.15	420.55	0.0042	0.08958	0.15852	0.161101	0.00182421
33.5	435.65	420.8	0.00734	0.08624	0.1585	0.161001	0.00170082
34	435.19	421.04	0.00904	0.07734	0.15849	0.16078	0.00138045
34.5	434.8	421.24	0.00833	0.05919	0.15848	0.160491	0.000894239
35	434.41	421.44	0.00763	0.04103	0.15847	0.160189	0.000276885
35.5	434.01	421.65	0.00692	0.02288	0.15847	0.159924	-0.00043525
36	433.62	421.85	0.00621	0.00472	0.15846	0.159742	-0.00120607
36.5	433.23	422.05	0.00551	-0.01344	0.15845	0.159679	-0.00200162
37	432.84	422.25	0.00476	-0.03098	0.15845	0.159762	-0.00279172
37.5	432.55	422.4	0.00307	-0.03394	0.15847	0.160003	-0.00355128
38	432.27	422.54	0.00137	-0.0369	0.15849	0.1604	-0.00426127
38.5	431.98	422.69	-0.00032049	-0.03987	0.15851	0.160938	-0.00490912
39	431.7	422.84	-0.00201	-0.04283	0.15854	0.161588	-0.00548869
39.5	431.41	422.99	-0.00371	-0.04579	0.15856	0.162308	-0.00599973
40	431.13	423.14	-0.0054	-0.04875	0.15858	0.163048	-0.00644691
40.5	430.9	423.26	-0.00437	-0.04247	0.15861	0.163751	-0.00683853
41	430.69	423.36	-0.00221	-0.03232	0.15863	0.164356	-0.00718492
41.5	430.47	423.47	-4.5804e-05	-0.02218	0.15866	0.164805	-0.00749686
42	430.26	423.58	0.00212	-0.01203	0.15869	0.165046	-0.00778392
42.5	430.05	423.69	0.00428	-0.00188	0.15871	0.165035	-0.00805301
43	429.84	423.8	0.00644	0.00826	0.15874	0.164739	-0.00830732
43.5	429.65	423.9	0.0069	0.01497	0.15874	0.164142	-0.00854551
44	429.5	423.98	0.00447	0.01583	0.15869	0.163245	-0.00876151
44.5	429.34	424.06	0.00203	0.0167	0.15864	0.162065	-0.00894469
45	429.18	424.14	-0.00040181	0.01756	0.1586	0.160635	-0.00908062
45.5	429.02	424.22	-0.00284	0.01842	0.15855	0.159004	-0.00915221
46	428.87	424.3	-0.00527	0.01929	0.1585	0.157232	-0.00914115
46.5	428.71	424.38	-0.00761	0.01978	0.15845	0.15539	-0.00902964
47	428.6	424.44	-0.00731	0.01034	0.15843	0.153552	-0.00880212
47.5	428.48	424.5	-0.00702	0.00089909	0.1584	0.151793	-0.00844694
48	428.36	424.56	-0.00672	-0.00854	0.15837	0.150185	-0.00795785
48.5	428.25	424.62	-0.00642	-0.01799	0.15834	0.148791	-0.00733502
49	428.13	424.68	-0.00613	-0.02743	0.15832	0.147663	-0.00658571
49.5	428.01	424.74	-0.00583	-0.03687	0.15829	0.14684	-0.0057243
50	427.92	424.79	-0.00507	-0.04356	0.15818	0.146343	-0.00477184
50.5	427.84	424.83	-0.0041	-0.04909	0.15804	0.146178	-0.00375498
51	427.76	424.88	-0.00314	-0.05461	0.1579	0.146333	-0.00270447
51.5	427.68	424.92	-0.00218	-0.06013	0.15776	0.146781	-0.00165326
52	427.59	424.96	-0.0113	-0.06336	0.15841	0.147481	-0.000634376
52.5	427.52	425	-0.00485	-0.06074	0.15845	0.148384	0.000321305
53	427.46	425.03	0.00852	-0.05707	0.15848	0.14943	0.00118716
53.5	427.39	425.07	0.00146	-0.05966	0.1584	0.150559	0.00194266
54	427.32	425.1	0.00026326	-0.0535	0.15828	0.15171	0.00257484
54.5	427.26	425.13	0.01454	-0.05096	0.15818	0.152825	0.00307918
55	427.2	425.16	-0.00392	-0.04056	0.15817	0.153854	0.00345987
55.5	427.15	425.19	0.00786	-0.02266	0.15822	0.154755	0.00372943
56	427.09	425.22	0.00772	-0.01022	0.15826	0.155497	0.00390771
56.5	427.04	425.24	-0.00457	-0.00335	0.15829	0.15606	0.00402026
57	426.99	425.27	0.00137	-0.00671	0.15828	0.156438	0.00409626
57.5	426.94	425.3	0.0033	-0.00985	0.15827	0.156633	0.00416609
58	426.9	425.32	-0.00847	-0.00994	0.15825	0.156658	0.00425885
58.5	426.85	425.34	-0.01028	0.0011	0.15825	0.156534	0.00439978
59	426.81	425.36	-0.00804	0.01667	0.15824	0.156286	0.00460808
59.5	426.77	425.38	-0.0058	0.03225	0.15824	0.155944	0.00489498
60	426.74	425.4	-0.0046	0.0465	0.15819	0.155538	0.00526256
60.5	426.7	425.42	-0.00436	0.05953	0.15808	0.155096	0.00570307
61	426.67	425.44	-0.00412	0.07255	0.15797	0.154646	0.00619909
61.5	426.63	425.46	-0.00302	0.0812	0.15786	0.15421	0.00672442
62	426.6	425.47	-0.00016035	0.08096	0.15773	0.153806	0.00724562
62.5	426.57	425.49	0.0027	0.08072	0.15761	0.153447	0.00772422
63	426.54	425.51	0.00492	0.07948	0.1575	0.153142	0.00811931
63.5	426.51	425.52	0.00332	0.07215	0.15749	0.152893	0.00839039
64	426.48	425.53	0.00171	0.06481	0.15748	0.152703	0.00850041
64.5	426.45	425.55	0.0001002	0.05748	0.15747	0.152571	0.00841847
65	426.43	425.56	0.00206	0.05061	0.15759	0.152494	0.00812239
65.5	426.4	425.57	0.00421	0.04377	0.1577	0.15247	0.00760054
66	426.38	425.58	0.00636	0.03693	0.15782	0.152498	0.0068532
66.5	426.36	425.6	0.00648	0.02768	0.1579	0.152577	0.00589302
67	426.34	425.61	0.00597	0.01767	0.15798	0.152709	0.00474469
67.5	426.32	425.62	0.00546	0.00766	0.15805	0.152896	0.00344392
68	426.3	425.63	0.00812	-0.0023	0.1583	0.153142	0.00203551
68.5	426.28	425.64	0.00525	-0.0007149	0.1586	0.153451	0.000570989
69	426.26	425.65	4.6079e-05	0.0067	0.15869	0.153826	-0.000894331
69.5	426.24	425.66	0.00281	0.01683	0.15872	0.154268	-0.00230448
70	426.23	425.67	0.00036854	0.02649	0.15866	0.154779	-0.00360605
70.5	426.21	425.67	0.00465	0.04002	0.15865	0.155353	-0.00475123
71	426.2	425.68	0.00643	0.05464	0.15866	0.155985	-0.00570052
71.5	426.18	425.69	0.00647	0.07003	0.15867	0.156665	-0.00642489
72	426.17	425.69	0.00961	0.08358	0.15857	0.157378	-0.00690728
72.5	426.15	425.7	0.0105	0.0941	0.15841	0.158107	-0.00714341
73	426.14	425.71	0.00799	0.1001	0.15817	0.158833	-0.00714171
73.5	426.13	425.71	0.0031	0.09512	0.15804	0.159536	-0.00692258
74	426.12	425.72	-0.00166	0.08702	0.15799	0.160195	-0.00651687
74.5	426.11	425.72	-0.00376	0.07718	0.15815	0.16079	-0.00596386
75	426.1	425.73	-0.00585	0.06734	0.15832	0.161305	-0.00530869
75.5	426.09	425.74	-0.00788	0.05763	0.15848	0.161727	-0.00459961
76	426.08	425.74	-0.00643	0.05412	0.15853	0.162045	-0.0038851
76.5	426.07	425.75	-0.00499	0.05061	0.15858	0.162256	-0.0032111
77	426.06	425.75	-0.00354	0.0471	0.15863	0.162362	-0.00261843
77.5	426.05	425.75	-0.00269	0.03996	0.15866	0.162369	-0.00214077
78	426.04	425.76	-0.00197	0.03207	0.15868	0.162287	-0.00180298
78.5	426.03	425.76	-0.00124	0.02419	0.1587	0.162131	-0.00162015
79	426.03	425.77	-0.00027358	0.0152	0.1587	0.161919	-0.00159719
79.5	426.02	425.77	0.00082926	0.00558	0.15869	0.161668	-0.00172904
80	426.01	425.77	0.00193	-0.00405	0.15868	0.161398	-0.0020015
80.5	426.01	425.78	0.00275	-0.01099	0.15866	0.161127	-0.00239244
81	426	425.78	0.00322	-0.01465	0.15862	0.160868	-0.00287345
81.5	425.99	425.78	0.00369	-0.01832	0.15859	0.160633	-0.00341172
82	425.99	425.79	0.00416	-0.02199	0.15855	0.160429	-0.00397197
82.5	425.98	425.79	0.00464	-0.02565	0.15852	0.16026	-0.00451848
83	425.97	425.79	0.00511	-0.02932	0.15848	0.160124	-0.00501688
83.5	425.97	425.79	0.00542	-0.03283	0.15844	0.160014	-0.00543576
84	425.96	425.8	0.00362	-0.03421	0.15843	0.159923	-0.00574799
84.5	425.96	425.8	0.00182	-0.03559	0.15841	0.159839	-0.00593168
85	425.96	425.8	1.7305e-05	-0.03697	0.15839	0.159751	-0.00597081
85.5	425.95	425.8	-0.00178	-0.03835	0.15837	0.159646	-0.00585545
86	425.95	425.8	-0.00358	-0.03974	0.15836	0.159513	-0.00558174
86.5	425.94	425.81	-0.00538	-0.04112	0.15834	0.159344	-0.00515156
87	425.94	425.81	-0.00692	-0.03866	0.15838	0.159134	-0.00457205
87.5	425.93	425.81	-0.01089	-0.03392	0.15867	0.158882	-0.00385489
88	425.93	425.81	-0.01012	-0.02137	0.15866	0.15859	-0.00301565
88.5	425.93	425.81	-0.00716	-0.00791	0.1586	0.158266	-0.00207299
89	425.93	425.82	-0.01043	0.00602	0.15858	0.15792	-0.00104799
89.5	425.92	425.82	-0.00545	0.01822	0.15855	0.157565	3.65216e-05
90	425.92	425.82	-0.00194	0.02887	0.15852	0.157216	0.00115651
90.5	425.92	425.82	-0.00052375	0.03732	0.15852	0.156891	0.00228726
91	425.91	425.82	0.00091966	0.0392	0.15849	0.156604	0.00340383
91.5	425.91	425.82	0.00154	0.03717	0.15844	0.15637	0.0044814
92	425.91	425.82	-0.00076722	0.02657	0.15838	0.1562	0.00549573
92.5	425.91	425.82	-0.00307	0.01597	0.15833	0.156102	0.00642353
93	425.9	425.83	-0.0053	0.00528	0.15827	0.156078	0.00724292
93.5	425.9	425.83	-0.00514	-0.00799	0.15813	0.156129	0.007934
94	425.9	425.83	-0.00498	-0.02126	0.15801	0.156247	0.00847933
94.5	425.9	425.83	-0.00481	-0.03452	0.15788	0.156421	0.00886464
95	425.9	425.83	-0.00318	-0.03731	0.15783	0.156637	0.00907946
95.5	425.89	425.83	-0.00126	-0.03812	0.15781	0.156877	0.00911776
96	425.89	425.83	0.0006517	-0.03893	0.15779	0.157121	0.00897849
96.5	425.89	425.83	0.00196	-0.03469	0.15791	0.157348	0.00866611
97	425.89	425.83	0.00295	-0.02774	0.15811	0.157538	0.00819086
97.5	425.89	425.83	0.00393	-0.02079	0.15832	0.157674	0.0075688
98	425.89	425.84	0.00441	-0.01255	0.15844	0.157741	0.00682164
98.5	425.89	425.84	0.00428	-0.00281	0.15845	0.157728	0.00597626
99	425.88	425.84	0.00415	0.00693	0.15846	0.15763	0.00506389
99.5	425.88	425.84	0.00402	0.01667	0.15847	0.157447	0.00411904
100	425.88	425.84	0.0039	0.02641	0.15848	0.157187	0.00317815

## Sheet: Figure 2c
Time (s)	Pulsed number	Displacement (μm)			fitted line (only for 17.08~25 s)
	100 Hz				Time (s)	Displacement (μm)	Adjusted R-Square
0	0	0			5	-0.6327	0.99947
7.12	712	0.0916			5.03504	-0.62821	Slope
12.24	1224	0.458			5.07007	-0.62371	0.1283 μm/s
15.56	1556	0.7328			5.10511	-0.61921	1.283 nm/pulse
17.08	1708	0.916			5.14014	-0.61472
19.2	1920	1.1908			5.17518	-0.61022
20.64	2064	1.374			5.21021	-0.60572
22.12	2212	1.55989			5.24525	-0.60123
23.4	2340	1.74281			5.28028	-0.59673
25	2500	1.92578			5.31532	-0.59224
26.56	2656	2.10879			5.35035	-0.58774
30	3000	2.38336			5.38539	-0.58324
34.6	3460	2.56644			5.42042	-0.57875
41	4100	2.65798			5.45546	-0.57425
					5.49049	-0.56975
					5.52553	-0.56526
					5.56056	-0.56076
					5.5956	-0.55626
					5.63063	-0.55177
					5.66567	-0.54727
					5.7007	-0.54277
					5.73574	-0.53828
					5.77077	-0.53378
					5.80581	-0.52929
					5.84084	-0.52479
					5.87588	-0.52029
					5.91091	-0.5158
					5.94595	-0.5113
					5.98098	-0.5068
					6.01602	-0.50231
					6.05105	-0.49781
					6.08609	-0.49331
					6.12112	-0.48882
					6.15616	-0.48432
					6.19119	-0.47982
					6.22623	-0.47533
					6.26126	-0.47083
					6.2963	-0.46634
					6.33133	-0.46184
					6.36637	-0.45734
					6.4014	-0.45285
					6.43644	-0.44835
					6.47147	-0.44385
					6.50651	-0.43936
					6.54154	-0.43486
					6.57658	-0.43036
					6.61161	-0.42587
					6.64665	-0.42137
					6.68168	-0.41688
					6.71672	-0.41238
					6.75175	-0.40788
					6.78679	-0.40339
					6.82182	-0.39889
					6.85686	-0.39439
					6.89189	-0.3899
					6.92693	-0.3854
					6.96196	-0.3809
					6.997	-0.37641
					7.03203	-0.37191
					7.06707	-0.36741
					7.1021	-0.36292
					7.13714	-0.35842
					7.17217	-0.35393
					7.20721	-0.34943
					7.24224	-0.34493
					7.27728	-0.34044
					7.31231	-0.33594
					7.34735	-0.33144
					7.38238	-0.32695
					7.41742	-0.32245
					7.45245	-0.31795
					7.48749	-0.31346
					7.52252	-0.30896
					7.55756	-0.30446
					7.59259	-0.29997
					7.62763	-0.29547
					7.66266	-0.29098
					7.6977	-0.28648
					7.73273	-0.28198
					7.76777	-0.27749
					7.8028	-0.27299
					7.83784	-0.26849
					7.87287	-0.264
					7.90791	-0.2595
					7.94294	-0.255
					7.97798	-0.25051
					8.01301	-0.24601
					8.04805	-0.24151
					8.08308	-0.23702
					8.11812	-0.23252
					8.15315	-0.22803
					8.18819	-0.22353
					8.22322	-0.21903
					8.25826	-0.21454
					8.29329	-0.21004
					8.32833	-0.20554
					8.36336	-0.20105
					8.3984	-0.19655
					8.43343	-0.19205
					8.46847	-0.18756
					8.5035	-0.18306
					8.53854	-0.17857
					8.57357	-0.17407
					8.60861	-0.16957
					8.64364	-0.16508
					8.67868	-0.16058
					8.71371	-0.15608
					8.74875	-0.15159
					8.78378	-0.14709
					8.81882	-0.14259
					8.85385	-0.1381
					8.88889	-0.1336
					8.92392	-0.1291
					8.95896	-0.12461
					8.99399	-0.12011
					9.02903	-0.11562
					9.06406	-0.11112
					9.0991	-0.10662
					9.13413	-0.10213
					9.16917	-0.09763
					9.2042	-0.09313
					9.23924	-0.08864
					9.27427	-0.08414
					9.30931	-0.07964
					9.34434	-0.07515
					9.37938	-0.07065
					9.41441	-0.06615
					9.44945	-0.06166
					9.48448	-0.05716
					9.51952	-0.05267
					9.55455	-0.04817
					9.58959	-0.04367
					9.62462	-0.03918
					9.65966	-0.03468
					9.69469	-0.03018
					9.72973	-0.02569
					9.76476	-0.02119
					9.7998	-0.01669
					9.83483	-0.0122
					9.86987	-0.0077
					9.9049	-0.0032
					9.93994	0.00129
					9.97497	0.00579
					10.01	0.01028
					10.045	0.01478
					10.0801	0.01928
					10.1151	0.02377
					10.1502	0.02827
					10.1852	0.03277
					10.2202	0.03726
					10.2553	0.04176
					10.2903	0.04626
					10.3253	0.05075
					10.3604	0.05525
					10.3954	0.05974
					10.4304	0.06424
					10.4655	0.06874
					10.5005	0.07323
					10.5355	0.07773
					10.5706	0.08223
					10.6056	0.08672
					10.6406	0.09122
					10.6757	0.09572
					10.7107	0.10021
					10.7457	0.10471
					10.7808	0.10921
					10.8158	0.1137
					10.8508	0.1182
					10.8859	0.12269
					10.9209	0.12719
					10.956	0.13169
					10.991	0.13618
					11.026	0.14068
					11.0611	0.14518
					11.0961	0.14967
					11.1311	0.15417
					11.1662	0.15867
					11.2012	0.16316
					11.2362	0.16766
					11.2713	0.17216
					11.3063	0.17665
					11.3413	0.18115
					11.3764	0.18564
					11.4114	0.19014
					11.4465	0.19464
					11.4815	0.19913
					11.5165	0.20363
					11.5516	0.20813
					11.5866	0.21262
					11.6216	0.21712
					11.6567	0.22162
					11.6917	0.22611
					11.7267	0.23061
					11.7618	0.2351
					11.7968	0.2396
					11.8318	0.2441
					11.8669	0.24859
					11.9019	0.25309
					11.9369	0.25759
					11.972	0.26208
					12.007	0.26658
					12.042	0.27108
					12.0771	0.27557
					12.1121	0.28007
					12.1471	0.28457
					12.1822	0.28906
					12.2172	0.29356
					12.2523	0.29805
					12.2873	0.30255
					12.3223	0.30705
					12.3574	0.31154
					12.3924	0.31604
					12.4274	0.32054
					12.4625	0.32503
					12.4975	0.32953
					12.5325	0.33403
					12.5676	0.33852
					12.6026	0.34302
					12.6376	0.34752
					12.6727	0.35201
					12.7077	0.35651
					12.7427	0.361
					12.7778	0.3655
					12.8128	0.37
					12.8478	0.37449
					12.8829	0.37899
					12.9179	0.38349
					12.9529	0.38798
					12.988	0.39248
					13.023	0.39698
					13.0581	0.40147
					13.0931	0.40597
					13.1281	0.41047
					13.1632	0.41496
					13.1982	0.41946
					13.2332	0.42395
					13.2683	0.42845
					13.3033	0.43295
					13.3383	0.43744
					13.3734	0.44194
					13.4084	0.44644
					13.4434	0.45093
					13.4785	0.45543
					13.5135	0.45993
					13.5486	0.46442
					13.5836	0.46892
					13.6186	0.47341
					13.6537	0.47791
					13.6887	0.48241
					13.7237	0.4869
					13.7588	0.4914
					13.7938	0.4959
					13.8288	0.50039
					13.8639	0.50489
					13.8989	0.50939
					13.9339	0.51388
					13.969	0.51838
					14.004	0.52288
					14.039	0.52737
					14.0741	0.53187
					14.1091	0.53636
					14.1441	0.54086
					14.1792	0.54536
					14.2142	0.54985
					14.2492	0.55435
					14.2843	0.55885
					14.3193	0.56334
					14.3544	0.56784
					14.3894	0.57234
					14.4244	0.57683
					14.4595	0.58133
					14.4945	0.58583
					14.5295	0.59032
					14.5646	0.59482
					14.5996	0.59931
					14.6346	0.60381
					14.6697	0.60831
					14.7047	0.6128
					14.7397	0.6173
					14.7748	0.6218
					14.8098	0.62629
					14.8448	0.63079
					14.8799	0.63529
					14.9149	0.63978
					14.9499	0.64428
					14.985	0.64878
					15.02	0.65327
					15.0551	0.65777
					15.0901	0.66226
					15.1251	0.66676
					15.1602	0.67126
					15.1952	0.67575
					15.2302	0.68025
					15.2653	0.68475
					15.3003	0.68924
					15.3353	0.69374
					15.3704	0.69824
					15.4054	0.70273
					15.4404	0.70723
					15.4755	0.71172
					15.5105	0.71622
					15.5456	0.72072
					15.5806	0.72521
					15.6156	0.72971
					15.6507	0.73421
					15.6857	0.7387
					15.7207	0.7432
					15.7558	0.7477
					15.7908	0.75219
					15.8258	0.75669
					15.8609	0.76119
					15.8959	0.76568
					15.9309	0.77018
					15.966	0.77467
					16.001	0.77917
					16.036	0.78367
					16.0711	0.78816
					16.1061	0.79266
					16.1411	0.79716
					16.1762	0.80165
					16.2112	0.80615
					16.2462	0.81065
					16.2813	0.81514
					16.3163	0.81964
					16.3514	0.82414
					16.3864	0.82863
					16.4214	0.83313
					16.4565	0.83762
					16.4915	0.84212
					16.5265	0.84662
					16.5616	0.85111
					16.5966	0.85561
					16.6316	0.86011
					16.6667	0.8646
					16.7017	0.8691
					16.7367	0.8736
					16.7718	0.87809
					16.8068	0.88259
					16.8418	0.88708
					16.8769	0.89158
					16.9119	0.89608
					16.947	0.90057
					16.982	0.90507
					17.017	0.90957
					17.0521	0.91406
					17.0871	0.91856
					17.1221	0.92306
					17.1572	0.92755
					17.1922	0.93205
					17.2272	0.93655
					17.2623	0.94104
					17.2973	0.94554
					17.3323	0.95003
					17.3674	0.95453
					17.4024	0.95903
					17.4374	0.96352
					17.4725	0.96802
					17.5075	0.97252
					17.5425	0.97701
					17.5776	0.98151
					17.6126	0.98601
					17.6476	0.9905
					17.6827	0.995
					17.7177	0.9995
					17.7527	1.00399
					17.7878	1.00849
					17.8228	1.01298
					17.8579	1.01748
					17.8929	1.02198
					17.9279	1.02647
					17.963	1.03097
					17.998	1.03547
					18.033	1.03996
					18.0681	1.04446
					18.1031	1.04896
					18.1381	1.05345
					18.1732	1.05795
					18.2082	1.06245
					18.2432	1.06694
					18.2783	1.07144
					18.3133	1.07593
					18.3483	1.08043
					18.3834	1.08493
					18.4184	1.08942
					18.4535	1.09392
					18.4885	1.09842
					18.5235	1.10291
					18.5586	1.10741
					18.5936	1.11191
					18.6286	1.1164
					18.6637	1.1209
					18.6987	1.12539
					18.7337	1.12989
					18.7688	1.13439
					18.8038	1.13888
					18.8388	1.14338
					18.8739	1.14788
					18.9089	1.15237
					18.9439	1.15687
					18.979	1.16137
					19.014	1.16586
					19.0491	1.17036
					19.0841	1.17486
					19.1191	1.17935
					19.1542	1.18385
					19.1892	1.18834
					19.2242	1.19284
					19.2593	1.19734
					19.2943	1.20183
					19.3293	1.20633
					19.3644	1.21083
					19.3994	1.21532
					19.4344	1.21982
					19.4695	1.22432
					19.5045	1.22881
					19.5395	1.23331
					19.5746	1.23781
					19.6096	1.2423
					19.6446	1.2468
					19.6797	1.25129
					19.7147	1.25579
					19.7497	1.26029
					19.7848	1.26478
					19.8198	1.26928
					19.8548	1.27378
					19.8899	1.27827
					19.9249	1.28277
					19.96	1.28727
					19.995	1.29176
					20.03	1.29626
					20.0651	1.30076
					20.1001	1.30525
					20.1351	1.30975
					20.1702	1.31424
					20.2052	1.31874
					20.2402	1.32324
					20.2753	1.32773
					20.3103	1.33223
					20.3453	1.33673
					20.3804	1.34122
					20.4154	1.34572
					20.4505	1.35022
					20.4855	1.35471
					20.5205	1.35921
					20.5556	1.3637
					20.5906	1.3682
					20.6256	1.3727
					20.6607	1.37719
					20.6957	1.38169
					20.7307	1.38619
					20.7658	1.39068
					20.8008	1.39518
					20.8358	1.39968
					20.8709	1.40417
					20.9059	1.40867
					20.9409	1.41317
					20.976	1.41766
					21.011	1.42216
					21.0461	1.42665
					21.0811	1.43115
					21.1161	1.43565
					21.1512	1.44014
					21.1862	1.44464
					21.2212	1.44914
					21.2563	1.45363
					21.2913	1.45813
					21.3263	1.46263
					21.3614	1.46712
					21.3964	1.47162
					21.4314	1.47612
					21.4665	1.48061
					21.5015	1.48511
					21.5365	1.4896
					21.5716	1.4941
					21.6066	1.4986
					21.6416	1.50309
					21.6767	1.50759
					21.7117	1.51209
					21.7467	1.51658
					21.7818	1.52108
					21.8168	1.52558
					21.8518	1.53007
					21.8869	1.53457
					21.9219	1.53906
					21.957	1.54356
					21.992	1.54806
					22.027	1.55255
					22.0621	1.55705
					22.0971	1.56155
					22.1321	1.56604
					22.1672	1.57054
					22.2022	1.57504
					22.2372	1.57953
					22.2723	1.58403
					22.3073	1.58853
					22.3423	1.59302
					22.3774	1.59752
					22.4124	1.60201
					22.4474	1.60651
					22.4825	1.61101
					22.5175	1.6155
					22.5526	1.62
					22.5876	1.6245
					22.6226	1.62899
					22.6577	1.63349
					22.6927	1.63799
					22.7277	1.64248
					22.7628	1.64698
					22.7978	1.65148
					22.8328	1.65597
					22.8679	1.66047
					22.9029	1.66496
					22.9379	1.66946
					22.973	1.67396
					23.008	1.67845
					23.043	1.68295
					23.0781	1.68745
					23.1131	1.69194
					23.1482	1.69644
					23.1832	1.70094
					23.2182	1.70543
					23.2533	1.70993
					23.2883	1.71443
					23.3233	1.71892
					23.3584	1.72342
					23.3934	1.72791
					23.4284	1.73241
					23.4635	1.73691
					23.4985	1.7414
					23.5335	1.7459
					23.5686	1.7504
					23.6036	1.75489
					23.6386	1.75939
					23.6737	1.76389
					23.7087	1.76838
					23.7437	1.77288
					23.7788	1.77737
					23.8138	1.78187
					23.8488	1.78637
					23.8839	1.79086
					23.9189	1.79536
					23.9539	1.79986
					23.989	1.80435
					24.024	1.80885
					24.0591	1.81335
					24.0941	1.81784
					24.1291	1.82234
					24.1642	1.82684
					24.1992	1.83133
					24.2342	1.83583
					24.2693	1.84032
					24.3043	1.84482
					24.3393	1.84932
					24.3744	1.85381
					24.4094	1.85831
					24.4444	1.86281
					24.4795	1.8673
					24.5145	1.8718
					24.5495	1.8763
					24.5846	1.88079
					24.6196	1.88529
					24.6547	1.88979
					24.6897	1.89428
					24.7247	1.89878
					24.7598	1.90327
					24.7948	1.90777
					24.8298	1.91227
					24.8649	1.91676
					24.8999	1.92126
					24.9349	1.92576
					24.97	1.93025
					25.005	1.93475
					25.04	1.93925
					25.0751	1.94374
					25.1101	1.94824
					25.1452	1.95274
					25.1802	1.95723
					25.2152	1.96173
					25.2503	1.96622
					25.2853	1.97072
					25.3203	1.97522
					25.3554	1.97971
					25.3904	1.98421
					25.4254	1.98871
					25.4605	1.9932
					25.4955	1.9977
					25.5305	2.0022
					25.5656	2.00669
					25.6006	2.01119
					25.6356	2.01568
					25.6707	2.02018
					25.7057	2.02468
					25.7407	2.02917
					25.7758	2.03367
					25.8108	2.03817
					25.8458	2.04266
					25.8809	2.04716
					25.9159	2.05166
					25.9509	2.05615
					25.986	2.06065
					26.021	2.06515
					26.0561	2.06964
					26.0911	2.07414
					26.1261	2.07863
					26.1612	2.08313
					26.1962	2.08763
					26.2312	2.09212
					26.2663	2.09662
					26.3013	2.10112
					26.3363	2.10561
					26.3714	2.11011
					26.4064	2.11461
					26.4414	2.1191
					26.4765	2.1236
					26.5115	2.1281
					26.5465	2.13259
					26.5816	2.13709
					26.6166	2.14158
					26.6517	2.14608
					26.6867	2.15058
					26.7217	2.15507
					26.7568	2.15957
					26.7918	2.16407
					26.8268	2.16856
					26.8619	2.17306
					26.8969	2.17756
					26.9319	2.18205
					26.967	2.18655
					27.002	2.19104
					27.037	2.19554
					27.0721	2.20004
					27.1071	2.20453
					27.1421	2.20903
					27.1772	2.21353
					27.2122	2.21802
					27.2473	2.22252
					27.2823	2.22702
					27.3173	2.23151
					27.3524	2.23601
					27.3874	2.24051
					27.4224	2.245
					27.4575	2.2495
					27.4925	2.25399
					27.5275	2.25849
					27.5626	2.26299
					27.5976	2.26748
					27.6326	2.27198
					27.6677	2.27648
					27.7027	2.28097
					27.7377	2.28547
					27.7728	2.28997
					27.8078	2.29446
					27.8428	2.29896
					27.8779	2.30346
					27.9129	2.30795
					27.9479	2.31245
					27.983	2.31694
					28.018	2.32144
					28.053	2.32594
					28.0881	2.33043
					28.1231	2.33493
					28.1582	2.33943
					28.1932	2.34392
					28.2282	2.34842
					28.2633	2.35292
					28.2983	2.35741
					28.3333	2.36191
					28.3684	2.36641
					28.4034	2.3709
					28.4384	2.3754
					28.4735	2.37989
					28.5085	2.38439
					28.5435	2.38889
					28.5786	2.39338
					28.6136	2.39788
					28.6486	2.40238
					28.6837	2.40687
					28.7187	2.41137
					28.7538	2.41587
					28.7888	2.42036
					28.8238	2.42486
					28.8589	2.42935
					28.8939	2.43385
					28.9289	2.43835
					28.964	2.44284
					28.999	2.44734
					29.034	2.45184
					29.0691	2.45633
					29.1041	2.46083
					29.1391	2.46533
					29.1742	2.46982
					29.2092	2.47432
					29.2442	2.47882
					29.2793	2.48331
					29.3143	2.48781
					29.3494	2.4923
					29.3844	2.4968
					29.4194	2.5013
					29.4545	2.50579
					29.4895	2.51029
					29.5245	2.51479
					29.5596	2.51928
					29.5946	2.52378
					29.6296	2.52828
					29.6647	2.53277
					29.6997	2.53727
					29.7347	2.54177
					29.7698	2.54626
					29.8048	2.55076
					29.8398	2.55525
					29.8749	2.55975
					29.9099	2.56425
					29.9449	2.56874
					29.98	2.57324
					30.015	2.57774
					30.05	2.58223
					30.0851	2.58673
					30.1201	2.59123
					30.1552	2.59572
					30.1902	2.60022
					30.2252	2.60472
					30.2603	2.60921
					30.2953	2.61371
					30.3303	2.6182
					30.3654	2.6227
					30.4004	2.6272
					30.4354	2.63169
					30.4705	2.63619
					30.5055	2.64069
					30.5405	2.64518
					30.5756	2.64968
					30.6106	2.65418
					30.6456	2.65867
					30.6807	2.66317
					30.7157	2.66766
					30.7508	2.67216
					30.7858	2.67666
					30.8208	2.68115
					30.8559	2.68565
					30.8909	2.69015
					30.9259	2.69464
					30.961	2.69914
					30.996	2.70364
					31.031	2.70813
					31.0661	2.71263
					31.1011	2.71713
					31.1361	2.72162
					31.1712	2.72612
					31.2062	2.73061
					31.2412	2.73511
					31.2763	2.73961
					31.3113	2.7441
					31.3464	2.7486
					31.3814	2.7531
					31.4164	2.75759
					31.4515	2.76209
					31.4865	2.76659
					31.5215	2.77108
					31.5566	2.77558
					31.5916	2.78008
					31.6266	2.78457
					31.6617	2.78907
					31.6967	2.79356
					31.7317	2.79806
					31.7668	2.80256
					31.8018	2.80705
					31.8368	2.81155
					31.8719	2.81605
					31.9069	2.82054
					31.9419	2.82504
					31.977	2.82954
					32.012	2.83403
					32.047	2.83853
					32.0821	2.84303
					32.1171	2.84752
					32.1521	2.85202
					32.1872	2.85651
					32.2222	2.86101
					32.2573	2.86551
					32.2923	2.87
					32.3273	2.8745
					32.3624	2.879
					32.3974	2.88349
					32.4324	2.88799
					32.4675	2.89249
					32.5025	2.89698
					32.5375	2.90148
					32.5726	2.90597
					32.6076	2.91047
					32.6426	2.91497
					32.6777	2.91946
					32.7127	2.92396
					32.7478	2.92846
					32.7828	2.93295
					32.8178	2.93745
					32.8528	2.94195
					32.8879	2.94644
					32.9229	2.95094
					32.958	2.95544
					32.993	2.95993
					33.028	2.96443
					33.0631	2.96892
					33.0981	2.97342
					33.1331	2.97792
					33.1682	2.98241
					33.2032	2.98691
					33.2382	2.99141
					33.2733	2.9959
					33.3083	3.0004
					33.3433	3.0049
					33.3784	3.00939
					33.4134	3.01389
					33.4485	3.01839
					33.4835	3.02288
					33.5185	3.02738
					33.5536	3.03187
					33.5886	3.03637
					33.6236	3.04087
					33.6587	3.04536
					33.6937	3.04986
					33.7287	3.05436
					33.7638	3.05885
					33.7988	3.06335
					33.8338	3.06785
					33.8689	3.07234
					33.9039	3.07684
					33.9389	3.08133
					33.974	3.08583
					34.009	3.09033
					34.044	3.09482
					34.0791	3.09932
					34.1141	3.10382
					34.1491	3.10831
					34.1842	3.11281
					34.2192	3.11731
					34.2542	3.1218
					34.2893	3.1263
					34.3243	3.1308
					34.3594	3.13529
					34.3944	3.13979
					34.4294	3.14428
					34.4645	3.14878
					34.4995	3.15328
					34.5345	3.15777
					34.5696	3.16227
					34.6046	3.16677
					34.6396	3.17126
					34.6747	3.17576
					34.7097	3.18026
					34.7447	3.18475
					34.7798	3.18925
					34.8148	3.19375
					34.8499	3.19824
					34.8849	3.20274
					34.9199	3.20723
					34.9549	3.21173
					34.99	3.21623
					35.025	3.22072
					35.0601	3.22522
					35.0951	3.22972
					35.1301	3.23421
					35.1652	3.23871
					35.2002	3.24321
					35.2352	3.2477
					35.2703	3.2522
					35.3053	3.2567
					35.3403	3.26119
					35.3754	3.26569
					35.4104	3.27018
					35.4455	3.27468
					35.4805	3.27918
					35.5155	3.28367
					35.5506	3.28817
					35.5856	3.29267
					35.6206	3.29716
					35.6557	3.30166
					35.6907	3.30616
					35.7257	3.31065
					35.7608	3.31515
					35.7958	3.31964
					35.8308	3.32414
					35.8659	3.32864
					35.9009	3.33313
					35.9359	3.33763
					35.971	3.34213
					36.006	3.34662
					36.041	3.35112
					36.0761	3.35562
					36.1111	3.36011
					36.1461	3.36461
					36.1812	3.36911
					36.2162	3.3736
					36.2512	3.3781
					36.2863	3.38259
					36.3213	3.38709
					36.3564	3.39159
					36.3914	3.39608
					36.4264	3.40058
					36.4615	3.40508
					36.4965	3.40957
					36.5315	3.41407
					36.5666	3.41857
					36.6016	3.42306
					36.6366	3.42756
					36.6717	3.43206
					36.7067	3.43655
					36.7417	3.44105
					36.7768	3.44554
					36.8118	3.45004
					36.8469	3.45454
					36.8819	3.45903
					36.9169	3.46353
					36.9519	3.46803
					36.987	3.47252
					37.022	3.47702
					37.0571	3.48152
					37.0921	3.48601
					37.1271	3.49051
					37.1622	3.49501
					37.1972	3.4995
					37.2322	3.504
					37.2673	3.50849
					37.3023	3.51299
					37.3373	3.51749
					37.3724	3.52198
					37.4074	3.52648
					37.4424	3.53098
					37.4775	3.53547
					37.5125	3.53997
					37.5476	3.54447
					37.5826	3.54896
					37.6176	3.55346
					37.6527	3.55795
					37.6877	3.56245
					37.7227	3.56695
					37.7578	3.57144
					37.7928	3.57594
					37.8278	3.58044
					37.8629	3.58493
					37.8979	3.58943
					37.9329	3.59393
					37.968	3.59842
					38.003	3.60292
					38.038	3.60742
					38.0731	3.61191
					38.1081	3.61641
					38.1431	3.6209
					38.1782	3.6254
					38.2132	3.6299
					38.2482	3.63439
					38.2833	3.63889
					38.3183	3.64339
					38.3533	3.64788
					38.3884	3.65238
					38.4234	3.65688
					38.4585	3.66137
					38.4935	3.66587
					38.5285	3.67037
					38.5636	3.67486
					38.5986	3.67936
					38.6336	3.68385
					38.6687	3.68835
					38.7037	3.69285
					38.7387	3.69734
					38.7738	3.70184
					38.8088	3.70634
					38.8438	3.71083
					38.8789	3.71533
					38.9139	3.71983
					38.949	3.72432
					38.984	3.72882
					39.019	3.73331
					39.054	3.73781
					39.0891	3.74231
					39.1241	3.7468
					39.1592	3.7513
					39.1942	3.7558
					39.2292	3.76029
					39.2643	3.76479
					39.2993	3.76929
					39.3343	3.77378
					39.3694	3.77828
					39.4044	3.78278
					39.4394	3.78727
					39.4745	3.79177
					39.5095	3.79626
					39.5445	3.80076
					39.5796	3.80526
					39.6146	3.80975
					39.6497	3.81425
					39.6847	3.81875
					39.7197	3.82324
					39.7548	3.82774
					39.7898	3.83224
					39.8248	3.83673
					39.8599	3.84123
					39.8949	3.84573
					39.9299	3.85022
					39.965	3.85472
					40	3.85921

## Sheet: Figure 4i
Top left				Top right
Time (s)	PL intensity (a.u.)			Wavelength (nm)	PL intensity (a.u.)
0	0.831667	Dry point			Dry	Humid
1	0.618333	(19, 0.9)		199.146	1	-3
2	0.265	Humid Point		199.945	-2	-4
3	0.286667	(21, 0.346666666666667)		200.743	-1	-2
4	0.826667			201.542	-1	-5
5	0.731667			202.34	1	1
6	0.27			203.138	0	-1
7	0.491667			203.936	-1	0
8	0.76			204.734	0	0
9	0.541667			205.532	-4	-4
10	0.27			206.33	0	0
11	0.443333			207.128	2	-2
12	0.586667			207.926	-2	-3
13	0.291667			208.724	-2	-1
14	0.343333			209.522	3	3
15	0.958333			210.319	1	3
16	0.353333			211.117	0	-1
17	0.311667			211.914	-3	-3
18	0.711667			212.712	0	-2
19	0.9			213.509	-1	-4
20	0.68			214.306	0	0
21	0.346667			215.104	0	1
22	0.758333			215.901	0	1
23	0.953333			216.698	1	2
24	0.578333			217.495	2	0
25	0.418333			218.292	0	2
26	0.951667			219.089	3	-1
27	0.811667			219.886	0	0
28	0.323333			220.683	0	-3
29	0.341667			221.479	0	0
30	0.768333			222.276	-1	-4
31	0.481667			223.073	-1	0
32	0.385			223.869	2	-1
33	0.853333			224.666	0	3
34	0.466667			225.462	-3	0
35	0.463333			226.258	2	1
36	0.956667			227.055	0	0
37	0.796667			227.851	1	-1
38	0.978333			228.647	1	0
39	0.98			229.443	-1	3
40	0.968333			230.239	1	-1
41	0.94			231.035	1	-1
				231.831	2	4
				232.626	0	-1
				233.422	0	-2
				234.218	3	-2
				235.013	2	2
				235.809	-1	0
				236.604	-1	-2
				237.4	1	1
				238.195	-1	-1
				238.99	1	4
				239.786	-2	0
				240.581	0	-1
				241.376	0	-1
				242.171	-4	-2
				242.966	-5	-5
				243.761	0	2
				244.555	1	0
				245.35	0	-1
				246.145	-1	-1
				246.94	2	1
				247.734	2	1
				248.529	1	-1
				249.323	-4	1
				250.117	-1	-1
				250.912	2	1
				251.706	2	0
				252.5	-3	-4
				253.294	2	0
				254.088	1	2
				254.882	0	1
				255.676	-1	3
				256.47	-4	0
				257.263	1	0
				258.057	1	-1
				258.851	-3	-4
				259.644	-1	2
				260.437	-3	-4
				261.231	-1	-1
				262.024	-1	1
				262.817	3	-1
				263.611	0	-3
				264.404	1	1
				265.197	-1	-2
				265.99	-2	-3
				266.783	-4	-3
				267.576	-2	0
				268.368	1	2
				269.161	4	-1
				269.954	0	-1
				270.746	1	-1
				271.539	2	-2
				272.331	-1	0
				273.124	0	-1
				273.916	0	2
				274.708	2	2
				275.501	3	2
				276.293	0	1
				277.085	-1	0
				277.877	-2	-5
				278.669	0	1
				279.46	2	-5
				280.252	1	-1
				281.044	-2	-1
				281.836	2	1
				282.627	-1	3
				283.419	2	4
				284.21	2	3
				285.001	0	-1
				285.793	1	2
				286.584	-2	2
				287.375	-1	0
				288.166	1	0
				288.957	-4	1
				289.748	0	0
				290.539	1	1
				291.33	0	1
				292.121	2	3
				292.911	-2	0
				293.702	2	-1
				294.493	0	0
				295.283	0	0
				296.073	1	-1
				296.864	1	3
				297.654	-1	-2
				298.444	-1	0
				299.234	0	-1
				300.024	-1	-2
				300.814	0	-3
				301.604	0	-2
				302.394	-1	1
				303.184	-3	-3
				303.974	1	-1
				304.763	2	2
				305.553	-1	3
				306.343	-3	-3
				307.132	0	2
				307.921	3	0
				308.711	2	-2
				309.5	-4	0
				310.289	1	-4
				311.078	2	-1
				311.867	1	-1
				312.656	0	1
				313.445	-2	-2
				314.234	-1	-1
				315.023	-1	-3
				315.811	3	1
				316.6	0	1
				317.389	0	0
				318.177	0	-2
				318.966	-1	2
				319.754	-3	-1
				320.542	-1	-2
				321.33	1	2
				322.119	2	2
				322.907	3	1
				323.695	1	2
				324.483	0	1
				325.27	2	2
				326.058	-4	0
				326.846	-1	0
				327.634	0	-1
				328.421	1	1
				329.209	1	1
				329.996	0	0
				330.784	1	0
				331.571	4	4
				332.358	-2	-1
				333.145	-1	2
				333.932	-1	0
				334.719	-3	-2
				335.506	-1	-3
				336.293	-1	-1
				337.08	-2	-3
				337.867	-2	0
				338.654	0	-1
				339.44	4	2
				340.227	0	2
				341.013	1	-4
				341.8	0	1
				342.586	-1	-3
				343.372	-1	0
				344.158	1	2
				344.945	-2	0
				345.731	2	1
				346.517	-4	0
				347.302	-2	0
				348.088	-3	-1
				348.874	2	-2
				349.66	-2	2
				350.445	-5	-5
				351.231	-2	-3
				352.016	-3	0
				352.802	0	-1
				353.587	4	2
				354.373	0	-2
				355.158	0	3
				355.943	2	1
				356.728	-2	-1
				357.513	0	-1
				358.298	-5	-3
				359.083	1	0
				359.868	2	1
				360.652	0	-1
				361.437	1	0
				362.222	1	1
				363.006	1	0
				363.79	-1	2
				364.575	-1	1
				365.359	-1	-1
				366.143	-2	0
				366.927	0	1
				367.712	1	1
				368.496	2	3
				369.28	1	0
				370.063	1	1
				370.847	1	1
				371.631	2	3
				372.415	-3	-1
				373.198	-1	-2
				373.982	-2	1
				374.765	-1	-1
				375.549	3	3
				376.332	1	4
				377.115	2	3
				377.898	0	-1
				378.681	3	3
				379.464	2	-1
				380.247	-3	-1
				381.03	-1	-1
				381.813	-1	0
				382.596	1	1
				383.378	1	-1
				384.161	2	6
				384.943	1	1
				385.726	1	-1
				386.508	2	2
				387.291	-1	0
				388.073	1	-1
				388.855	1	-3
				389.637	0	-3
				390.419	0	4
				391.201	0	-1
				391.983	1	1
				392.765	-2	-3
				393.546	-1	-3
				394.328	-2	-1
				395.11	-3	-3
				395.891	-1	0
				396.673	2	5
				397.454	-3	-2
				398.235	3	4
				399.017	-1	0
				399.798	3	-2
				400.579	-2	1
				401.36	1	-1
				402.141	0	0
				402.922	-1	-1
				403.702	-2	1
				404.483	-2	0
				405.264	-1	-1
				406.044	4	5
				406.825	2	3
				407.605	3	0
				408.386	-1	-2
				409.166	-2	0
				409.946	1	2
				410.726	-2	0
				411.507	-1	-2
				412.287	0	0
				413.066	-1	0
				413.846	2	0
				414.626	2	0
				415.406	2	-4
				416.185	0	0
				416.965	-4	-5
				417.745	-3	-3
				418.524	0	0
				419.303	3	2
				420.083	4	5
				420.862	3	3
				421.641	1	-2
				422.42	-1	0
				423.199	1	-3
				423.978	1	-1
				424.757	-3	-1
				425.536	4	0
				426.314	-1	0
				427.093	-2	-1
				427.871	6	3
				428.65	4	3
				429.428	0	1
				430.207	0	0
				430.985	1	-2
				431.763	-2	-4
				432.541	-4	-2
				433.319	-3	-4
				434.097	1	3
				434.875	1	-1
				435.653	-1	-1
				436.431	0	1
				437.208	1	-1
				437.986	0	-2
				438.764	-2	2
				439.541	0	-4
				440.318	-2	-2
				441.096	-1	1
				441.873	2	2
				442.65	-1	0
				443.427	1	3
				444.204	1	-1
				444.981	1	3
				445.758	2	1
				446.535	2	-1
				447.312	-4	-3
				448.088	-1	-2
				448.865	0	1
				449.641	1	-1
				450.418	2	2
				451.194	0	-1
				451.97	2	0
				452.747	-1	-2
				453.523	1	-2
				454.299	-2	-2
				455.075	-2	0
				455.851	-3	-2
				456.627	-4	0
				457.402	-2	3
				458.178	5	1
				458.954	4	0
				459.729	-2	-3
				460.505	1	-2
				461.28	-2	-1
				462.055	-1	0
				462.831	1	2
				463.606	-4	-1
				464.381	1	-1
				465.156	4	5
				465.931	3	-1
				466.706	-1	1
				467.481	-2	-3
				468.255	0	1
				469.03	-3	-2
				469.805	0	-1
				470.579	1	0
				471.354	2	2
				472.128	1	-2
				472.902	0	4
				473.677	-3	-1
				474.451	2	2
				475.225	-2	-3
				475.999	-1	-1
				476.773	0	1
				477.546	-1	2
				478.32	3	1
				479.094	-2	-1
				479.868	0	0
				480.641	5	3
				481.415	0	-1
				482.188	1	-1
				482.961	0	1
				483.735	-2	0
				484.508	1	-1
				485.281	-1	0
				486.054	-2	-3
				486.827	-1	1
				487.6	-1	-1
				488.372	4	-3
				489.145	1	-1
				489.918	1	-2
				490.69	-5	-2
				491.463	-1	0
				492.235	2	-1
				493.008	3	3
				493.78	2	5
				494.552	1	3
				495.324	-3	-2
				496.096	-2	-2
				496.868	1	1
				497.64	-5	-5
				498.412	-3	-1
				499.184	-4	-1
				499.955	0	2
				500.727	3	4
				501.498	-1	2
				502.27	2	0
				503.041	5	4
				503.813	-1	-4
				504.584	-2	-2
				505.355	-3	-2
				506.126	0	-2
				506.897	-6	1
				507.668	2	2
				508.439	3	2
				509.21	-3	-1
				509.98	2	-1
				510.751	2	3
				511.521	-1	-4
				512.292	0	0
				513.062	-3	0
				513.833	0	-1
				514.603	2	2
				515.373	3	2
				516.143	3	2
				516.913	-3	0
				517.683	3	1
				518.453	-2	1
				519.223	-2	-1
				519.992	2	-1
				520.762	-2	3
				521.532	0	2
				522.301	-2	2
				523.07	1	2
				523.84	2	2
				524.609	4	2
				525.378	1	-2
				526.147	0	-1
				526.916	-3	-2
				527.685	-2	-2
				528.454	1	3
				529.223	-1	-1
				529.992	2	2
				530.76	2	4
				531.529	0	-3
				532.297	-1	-2
				533.066	-5	-2
				533.834	1	-2
				534.602	-1	-2
				535.37	0	-1
				536.139	3	3
				536.907	3	3
				537.675	1	0
				538.442	-1	0
				539.21	1	0
				539.978	0	-1
				540.746	-1	2
				541.513	-4	-3
				542.281	-5	1
				543.048	-1	0
				543.815	0	3
				544.583	0	0
				545.35	1	0
				546.117	1	2
				546.884	-2	-3
				547.651	-4	-4
				548.418	-4	2
				549.185	-2	-3
				549.951	-2	2
				550.718	1	2
				551.485	3	-2
				552.251	1	2
				553.017	2	-1
				553.784	2	0
				554.55	3	2
				555.316	-3	-3
				556.082	1	4
				556.848	-2	0
				557.614	0	2
				558.38	0	3
				559.146	2	2
				559.912	0	-2
				560.677	3	4
				561.443	-1	-4
				562.208	-1	-1
				562.974	-6	-3
				563.739	2	1
				564.504	-3	-1
				565.27	3	1
				566.035	4	4
				566.8	3	2
				567.565	1	-1
				568.33	1	1
				569.094	-2	-3
				569.859	-2	-2
				570.624	-8	0
				571.388	2	-1
				572.153	1	1
				572.917	-1	0
				573.681	6	1
				574.446	-2	-3
				575.21	-4	-3
				575.974	-1	0
				576.738	0	0
				577.502	1	-1
				578.266	-3	-1
				579.03	-1	-1
				579.793	2	3
				580.557	0	4
				581.32	0	-2
				582.084	-3	0
				582.847	-5	-4
				583.611	3	-1
				584.374	-1	2
				585.137	-2	-1
				585.9	1	5
				586.663	3	5
				587.426	6	4
				588.189	0	2
				588.952	-2	-3
				589.714	-2	-2
				590.477	-4	-2
				591.239	-2	-4
				592.002	2	3
				592.764	-1	-1
				593.526	2	3
				594.289	-3	1
				595.051	1	-1
				595.813	0	2
				596.575	2	3
				597.337	-2	-4
				598.099	0	2
				598.86	-2	-3
				599.622	1	3
				600.384	1	3
				601.145	1	2
				601.907	1	2
				602.668	1	1
				603.429	2	0
				604.19	-4	-5
				604.951	-2	-1
				605.712	-2	-2
				606.473	3	2
				607.234	-1	-1
				607.995	1	4
				608.756	-1	-3
				609.516	3	2
				610.277	4	0
				611.037	-3	-1
				611.798	-1	0
				612.558	-3	-1
				613.318	-2	0
				614.079	-1	-1
				614.839	2	0
				615.599	1	1
				616.359	0	0
				617.118	-1	0
				617.878	1	3
				618.638	-4	-3
				619.398	-4	-2
				620.157	-6	-2
				620.917	3	3
				621.676	-2	-1
				622.435	2	-1
				623.194	6	4
				623.954	-3	-1
				624.713	4	1
				625.472	-4	-3
				626.23	-1	-2
				626.989	3	-1
				627.748	-4	0
				628.507	0	-3
				629.265	3	3
				630.024	-3	-3
				630.782	3	0
				631.54	-3	-2
				632.299	2	-1
				633.057	0	-3
				633.815	-2	1
				634.573	1	4
				635.331	-2	0
				636.089	2	1
				636.847	3	4
				637.604	2	3
				638.362	-3	-1
				639.119	1	1
				639.877	-6	-6
				640.634	-1	-1
				641.392	0	2
				642.149	-1	-2
				642.906	0	4
				643.663	-1	2
				644.42	1	1
				645.177	4	1
				645.934	-1	-2
				646.69	0	1
				647.447	-4	-2
				648.204	-2	-3
				648.96	3	4
				649.716	-1	1
				650.473	0	0
				651.229	-2	-1
				651.985	3	2
				652.741	1	2
				653.497	0	1
				654.253	0	-1
				655.009	1	-3
				655.765	-4	-1
				656.521	-2	2
				657.276	4	4
				658.032	4	5
				658.787	6	4
				659.542	2	0
				660.298	4	0
				661.053	-3	-1
				661.808	-2	-2
				662.563	-3	0
				663.318	2	-1
				664.073	3	1
				664.828	5	4
				665.582	5	1
				666.337	2	2
				667.092	2	2
				667.846	5	5
				668.601	1	4
				669.355	3	1
				670.109	1	-1
				670.863	4	2
				671.617	6	4
				672.371	4	6
				673.125	5	7
				673.879	8	5
				674.633	2	5
				675.386	8	9
				676.14	4	7
				676.893	1	2
				677.647	6	7
				678.4	6	8
				679.154	7	9
				679.907	15	10
				680.66	10	8
				681.413	9	8
				682.166	10	12
				682.919	9	6
				683.671	9	7
				684.424	9	7
				685.177	11	12
				685.929	8	9
				686.682	9	9
				687.434	15	14
				688.186	13	13
				688.938	9	11
				689.69	11	17
				690.443	12	14
				691.194	14	13
				691.946	14	15
				692.698	13	15
				693.45	19	21
				694.201	14	14
				694.953	18	17
				695.704	15	17
				696.456	17	21
				697.207	19	21
				697.958	17	20
				698.709	20	18
				699.46	20	18
				700.211	19	20
				700.962	21	19
				701.713	24	25
				702.464	19	22
				703.214	24	24
				703.965	19	20
				704.715	21	26
				705.466	26	25
				706.216	26	30
				706.966	27	26
				707.717	23	26
				708.467	26	26
				709.217	25	27
				709.966	25	32
				710.716	27	28
				711.466	27	26
				712.216	29	33
				712.965	33	33
				713.715	33	32
				714.464	36	33
				715.213	39	38
				715.963	42	44
				716.712	49	50
				717.461	51	52
				718.21	56	59
				718.959	63	71
				719.707	73	73
				720.456	85	88
				721.205	89	98
				721.953	112	110
				722.702	126	130
				723.45	136	169
				724.199	203	169
				724.947	261	166
				725.695	219	201
				726.443	270	208
				727.191	540	187
				727.939	433	174
				728.687	268	191
				729.435	204	160
				730.182	223	139
				730.93	173	128
				731.677	144	129
				732.425	135	115
				733.172	133	101
				733.919	116	100
				734.666	98	85
				735.413	92	77
				736.16	81	72
				736.907	74	73
				737.654	65	67
				738.401	64	64
				739.148	51	50
				739.894	53	53
				740.641	47	45
				741.387	45	43
				742.133	36	39
				742.88	37	37
				743.626	32	36
				744.372	33	30
				745.118	30	34
				745.864	26	29
				746.609	26	30
				747.355	28	24
				748.101	24	21
				748.846	20	18
				749.592	19	19
				750.337	17	16
				751.083	19	18
				751.828	13	14
				752.573	17	19
				753.318	11	12
				754.063	12	16
				754.808	11	12
				755.553	10	12
				756.297	8	7
				757.042	13	8
				757.787	8	7
				758.531	8	9
				759.275	9	12
				760.02	6	10
				760.764	9	7
				761.508	5	6
				762.252	6	7
				762.996	5	4
				763.74	8	7
				764.484	5	4
				765.227	11	10
				765.971	5	7
				766.715	5	3
				767.458	3	4
				768.201	5	4
				768.945	2	6
				769.688	2	0
				770.431	4	2
				771.174	2	3
				771.917	6	5
				772.66	4	3
				773.403	4	5
				774.145	0	4
				774.888	3	3
				775.63	1	3
				776.373	4	1
				777.115	1	-1
				777.858	2	-4
				778.6	0	0
				779.342	0	2
				780.084	2	-1
				780.826	-2	0
				781.568	-4	-3
				782.309	1	2
				783.051	-2	0
				783.793	2	-1
				784.534	1	1
				785.276	3	3
				786.017	2	1
				786.758	-2	-1
				787.499	3	4
				788.24	0	2
				788.981	-1	0
				789.722	0	0
				790.463	-2	-1
				791.204	-1	-2
				791.944	0	-1
				792.685	-1	1
				793.425	1	-1
				794.166	-1	3
				794.906	2	1
				795.646	1	2
				796.387	-3	-2
				797.127	4	3
				797.867	-1	0
				798.606	0	-1
				799.346	2	1
				800.086	-2	-1
				800.826	-1	3
				801.565	4	3
				802.305	-4	-1
				803.044	3	2
				803.783	0	-2
				804.522	-1	-4
				805.261	-1	-2
				806.001	-3	-2
				806.739	0	1
				807.478	-2	2
				808.217	6	6
				808.956	1	4
				809.694	2	0
				810.433	1	1
				811.171	-1	-3
				811.91	-1	-1
				812.648	3	1
				813.386	0	-1
				814.124	-2	0
				814.862	-1	2
				815.6	-1	2
				816.338	0	4
				817.075	3	2
				817.813	-1	-2
				818.551	1	1
				819.288	-1	-1
				820.026	2	-1
				820.763	-1	1
				821.5	-2	4
				822.237	2	3
				822.974	1	3
				823.711	1	0
				824.448	-3	-3
				825.185	2	0
				825.921	2	-3
				826.658	-2	-1
				827.395	-1	-1
				828.131	-2	-1
				828.867	-1	3
				829.604	4	1
				830.34	-2	-1
				831.076	-2	-1
				831.812	4	0
				832.548	-3	-4
				833.284	-1	-2
				834.019	-1	1
				834.755	-1	2
				835.491	1	1
				836.226	0	2
				836.961	3	4
				837.697	0	1
				838.432	-1	-1
				839.167	3	-1
				839.902	-2	0
				840.637	0	0
				841.372	4	2
				842.107	0	1
				842.841	4	4
				843.576	-4	-2
				844.31	-3	-2
				845.045	2	0
				845.779	0	-2
				846.513	-2	-2
				847.248	1	1
				847.982	-6	0
				848.716	2	2
				849.45	-2	1
				850.183	2	1
				850.917	-1	0
				851.651	0	1
				852.384	1	1
				853.118	-1	-2
				853.851	-1	-1
				854.584	4	2
				855.318	-1	0
				856.051	2	0
				856.784	-1	1
				857.517	1	4
				858.25	3	3
				858.982	-1	0
				859.715	3	2
				860.448	1	1
				861.18	0	-1
				861.913	-3	-6
				862.645	2	2
				863.377	-1	2
				864.109	1	0
				864.841	-1	2
				865.573	-1	-2
				866.305	-2	-3
				867.037	3	1
				867.769	0	-4
				868.5	3	-2
				869.232	-1	0
				869.963	4	6
				870.695	2	5
				871.426	-1	0
				872.157	-1	0
				872.888	-3	-3
				873.619	1	-2
				874.35	-4	-5
				875.081	-3	-4
				875.812	0	2
				876.542	3	6
				877.273	2	0
				878.003	0	4
				878.734	0	0
				879.464	-3	-2
				880.194	-4	-3
				880.924	1	-3
				881.654	-2	1
				882.384	0	2
				883.114	-1	2
				883.844	-1	2
				884.573	1	1
				885.303	1	2
				886.033	0	0
				886.762	0	-2
				887.491	1	0
				888.22	-5	-5
				888.95	2	-1
				889.679	1	3
				890.408	-1	-1
				891.136	2	4
				891.865	0	1
				892.594	-1	0
				893.323	1	1
				894.051	2	-4
				894.779	0	-2
				895.508	-1	-1
				896.236	-1	0
				896.964	1	4
				897.692	1	1
				898.42	0	1
				899.148	1	1
				899.876	4	-2
				900.604	1	0
				901.331	2	-1
				902.059	2	1
				902.786	-1	1
				903.514	3	5
				904.241	0	2
				904.968	2	6
				905.695	2	2
				906.422	3	1
				907.149	2	0
				907.876	0	-4
				908.603	1	2
				909.329	-1	-2
				910.056	-1	2
				910.782	-2	0
				911.509	2	4
				912.235	-1	-1
				912.961	3	5
				913.687	3	2
				914.413	2	0
				915.139	-1	-4
				915.865	-2	-3
				916.591	-2	0
				917.316	0	1
				918.042	-2	2
				918.767	-1	2
				919.493	2	2
				920.218	3	4
				920.943	0	-5
				921.668	-4	-4
				922.393	-3	-5
				923.118	2	0
				923.843	-1	2
				924.568	-3	-1
				925.292	-1	3
				926.017	4	3
				926.741	2	-2
				927.466	0	-2
				928.19	3	-2
				928.914	-3	0
				929.638	-1	-3
				930.362	-1	-1
				931.086	2	4
				931.81	-1	1
				932.534	-2	2
				933.258	0	-1
				933.981	3	0
				934.705	2	3
				935.428	0	-2
				936.151	0	-1
				936.875	-4	-1
				937.598	1	0
				938.321	1	1
				939.044	1	1
				939.766	-2	-2
				940.489	1	1
				941.212	-1	1
				941.934	-2	-1
				942.657	-4	-2
				943.379	-2	-2
				944.102	-2	1
				944.824	2	4
				945.546	1	2
				946.268	0	0
				946.99	-3	-7
				947.712	0	0
				948.434	2	-2
				949.155	-2	-3
				949.877	1	2
				950.598	-3	-3
				951.32	1	3
				952.041	1	5
				952.762	1	-1
				953.483	-2	0
				954.204	-1	1
				954.925	0	-2
				955.646	1	-2
				956.367	-2	0
				957.087	-2	-3
				957.808	0	-3
				958.528	-3	1
				959.249	0	2
				959.969	2	4
				960.689	1	1
				961.409	0	-3
				962.129	-2	-3
				962.849	-2	2
				963.569	1	2
				964.289	0	1
				965.009	-2	1
				965.728	0	1
				966.448	5	5
				967.167	0	0
				967.886	-5	-3
				968.605	-1	-2
				969.325	-3	-3
				970.044	-2	-1
				970.762	-1	0
				971.481	1	5
				972.2	3	3
				972.919	6	0
				973.637	-4	0
				974.356	3	2
				975.074	-3	0
				975.792	1	2
				976.51	-2	-4
				977.229	-4	1
				977.947	-1	-2
				978.664	-1	1
				979.382	1	0
				980.1	-1	1
				980.818	3	0
				981.535	-2	-1
				982.253	-1	1
				982.97	1	1
				983.687	0	1
				984.404	-2	2
				985.121	2	3
				985.838	-1	0
				986.555	2	0
				987.272	-1	-1
				987.989	-3	0
				988.705	-1	-3
				989.422	-1	-2
				990.138	-4	-3
				990.855	1	1
				991.571	-3	-1

## Sheet: Figure S2a
range (μm)	Roughness (pm)
10	490.834
5	346.547
1	225.775
0.05	109.93
10	621.754
5	485.873
1	324.197
0.05	129.8
10	672.672
5	494.407
1	296.419
0.05	125.14

## Sheet: Figure S2b
Figure S2b
Load (μN)	Friction (μN)	fitted line
0.313708	0.194947	Load (μN)	Friction (μN)	Adjusted R-Square
0.470562	0.235281	0.2	0.18238	0.99603
0.627416	0.26217	0.202302	0.182829	Slope
0.784269	0.295782	0.204605	0.183278	0.1949
0.941123	0.329393	0.206907	0.183727
1.09798	0.376449	0.209209	0.184176
1.25483	0.389894	0.211512	0.184624
1.41169	0.416783	0.213814	0.185073
1.56854	0.443672	0.216116	0.185522
1.72539	0.484006	0.218418	0.185971
1.88225	0.517618	0.220721	0.18642
2.0391	0.537785	0.223023	0.186869
2.19595	0.557952	0.225325	0.187318
2.35281	0.605008	0.227628	0.187767
		0.22993	0.188216
		0.232232	0.188664
		0.234535	0.189113
		0.236837	0.189562
		0.239139	0.190011
		0.241441	0.19046
		0.243744	0.190909
		0.246046	0.191358
		0.248348	0.191807
		0.250651	0.192256
		0.252953	0.192705
		0.255255	0.193153
		0.257558	0.193602
		0.25986	0.194051
		0.262162	0.1945
		0.264464	0.194949
		0.266767	0.195398
		0.269069	0.195847
		0.271371	0.196296
		0.273674	0.196745
		0.275976	0.197193
		0.278278	0.197642
		0.280581	0.198091
		0.282883	0.19854
		0.285185	0.198989
		0.287487	0.199438
		0.28979	0.199887
		0.292092	0.200336
		0.294394	0.200785
		0.296697	0.201234
		0.298999	0.201682
		0.301301	0.202131
		0.303604	0.20258
		0.305906	0.203029
		0.308208	0.203478
		0.310511	0.203927
		0.312813	0.204376
		0.315115	0.204825
		0.317417	0.205274
		0.31972	0.205722
		0.322022	0.206171
		0.324324	0.20662
		0.326627	0.207069
		0.328929	0.207518
		0.331231	0.207967
		0.333534	0.208416
		0.335836	0.208865
		0.338138	0.209314
		0.34044	0.209763
		0.342743	0.210211
		0.345045	0.21066
		0.347347	0.211109
		0.34965	0.211558
		0.351952	0.212007
		0.354254	0.212456
		0.356557	0.212905
		0.358859	0.213354
		0.361161	0.213803
		0.363463	0.214251
		0.365766	0.2147
		0.368068	0.215149
		0.37037	0.215598
		0.372673	0.216047
		0.374975	0.216496
		0.377277	0.216945
		0.37958	0.217394
		0.381882	0.217843
		0.384184	0.218292
		0.386486	0.21874
		0.388789	0.219189
		0.391091	0.219638
		0.393393	0.220087
		0.395696	0.220536
		0.397998	0.220985
		0.4003	0.221434
		0.402603	0.221883
		0.404905	0.222332
		0.407207	0.22278
		0.40951	0.223229
		0.411812	0.223678
		0.414114	0.224127
		0.416416	0.224576
		0.418719	0.225025
		0.421021	0.225474
		0.423323	0.225923
		0.425626	0.226372
		0.427928	0.226821
		0.43023	0.227269
		0.432533	0.227718
		0.434835	0.228167
		0.437137	0.228616
		0.439439	0.229065
		0.441742	0.229514
		0.444044	0.229963
		0.446346	0.230412
		0.448649	0.230861
		0.450951	0.231309
		0.453253	0.231758
		0.455556	0.232207
		0.457858	0.232656
		0.46016	0.233105
		0.462462	0.233554
		0.464765	0.234003
		0.467067	0.234452
		0.469369	0.234901
		0.471672	0.23535
		0.473974	0.235798
		0.476276	0.236247
		0.478579	0.236696
		0.480881	0.237145
		0.483183	0.237594
		0.485485	0.238043
		0.487788	0.238492
		0.49009	0.238941
		0.492392	0.23939
		0.494695	0.239838
		0.496997	0.240287
		0.499299	0.240736
		0.501602	0.241185
		0.503904	0.241634
		0.506206	0.242083
		0.508509	0.242532
		0.510811	0.242981
		0.513113	0.24343
		0.515415	0.243879
		0.517718	0.244327
		0.52002	0.244776
		0.522322	0.245225
		0.524625	0.245674
		0.526927	0.246123
		0.529229	0.246572
		0.531532	0.247021
		0.533834	0.24747
		0.536136	0.247919
		0.538438	0.248367
		0.540741	0.248816
		0.543043	0.249265
		0.545345	0.249714
		0.547648	0.250163
		0.54995	0.250612
		0.552252	0.251061
		0.554555	0.25151
		0.556857	0.251959
		0.559159	0.252408
		0.561461	0.252856
		0.563764	0.253305
		0.566066	0.253754
		0.568368	0.254203
		0.570671	0.254652
		0.572973	0.255101
		0.575275	0.25555
		0.577578	0.255999
		0.57988	0.256448
		0.582182	0.256896
		0.584484	0.257345
		0.586787	0.257794
		0.589089	0.258243
		0.591391	0.258692
		0.593694	0.259141
		0.595996	0.25959
		0.598298	0.260039
		0.600601	0.260488
		0.602903	0.260937
		0.605205	0.261385
		0.607508	0.261834
		0.60981	0.262283
		0.612112	0.262732
		0.614414	0.263181
		0.616717	0.26363
		0.619019	0.264079
		0.621321	0.264528
		0.623624	0.264977
		0.625926	0.265425
		0.628228	0.265874
		0.630531	0.266323
		0.632833	0.266772
		0.635135	0.267221
		0.637437	0.26767
		0.63974	0.268119
		0.642042	0.268568
		0.644344	0.269017
		0.646647	0.269466
		0.648949	0.269914
		0.651251	0.270363
		0.653554	0.270812
		0.655856	0.271261
		0.658158	0.27171
		0.66046	0.272159
		0.662763	0.272608
		0.665065	0.273057
		0.667367	0.273506
		0.66967	0.273954
		0.671972	0.274403
		0.674274	0.274852
		0.676577	0.275301
		0.678879	0.27575
		0.681181	0.276199
		0.683483	0.276648
		0.685786	0.277097
		0.688088	0.277546
		0.69039	0.277995
		0.692693	0.278443
		0.694995	0.278892
		0.697297	0.279341
		0.6996	0.27979
		0.701902	0.280239
		0.704204	0.280688
		0.706507	0.281137
		0.708809	0.281586
		0.711111	0.282035
		0.713413	0.282483
		0.715716	0.282932
		0.718018	0.283381
		0.72032	0.28383
		0.722623	0.284279
		0.724925	0.284728
		0.727227	0.285177
		0.72953	0.285626
		0.731832	0.286075
		0.734134	0.286524
		0.736436	0.286972
		0.738739	0.287421
		0.741041	0.28787
		0.743343	0.288319
		0.745646	0.288768
		0.747948	0.289217
		0.75025	0.289666
		0.752553	0.290115
		0.754855	0.290564
		0.757157	0.291012
		0.759459	0.291461
		0.761762	0.29191
		0.764064	0.292359
		0.766366	0.292808
		0.768669	0.293257
		0.770971	0.293706
		0.773273	0.294155
		0.775576	0.294604
		0.777878	0.295053
		0.78018	0.295501
		0.782482	0.29595
		0.784785	0.296399
		0.787087	0.296848
		0.789389	0.297297
		0.791692	0.297746
		0.793994	0.298195
		0.796296	0.298644
		0.798599	0.299093
		0.800901	0.299541
		0.803203	0.29999
		0.805506	0.300439
		0.807808	0.300888
		0.81011	0.301337
		0.812412	0.301786
		0.814715	0.302235
		0.817017	0.302684
		0.819319	0.303133
		0.821622	0.303582
		0.823924	0.30403
		0.826226	0.304479
		0.828529	0.304928
		0.830831	0.305377
		0.833133	0.305826
		0.835435	0.306275
		0.837738	0.306724
		0.84004	0.307173
		0.842342	0.307622
		0.844645	0.30807
		0.846947	0.308519
		0.849249	0.308968
		0.851552	0.309417
		0.853854	0.309866
		0.856156	0.310315
		0.858458	0.310764
		0.860761	0.311213
		0.863063	0.311662
		0.865365	0.312111
		0.867668	0.312559
		0.86997	0.313008
		0.872272	0.313457
		0.874575	0.313906
		0.876877	0.314355
		0.879179	0.314804
		0.881481	0.315253
		0.883784	0.315702
		0.886086	0.316151
		0.888388	0.316599
		0.890691	0.317048
		0.892993	0.317497
		0.895295	0.317946
		0.897598	0.318395
		0.8999	0.318844
		0.902202	0.319293
		0.904505	0.319742
		0.906807	0.320191
		0.909109	0.32064
		0.911411	0.321088
		0.913714	0.321537
		0.916016	0.321986
		0.918318	0.322435
		0.920621	0.322884
		0.922923	0.323333
		0.925225	0.323782
		0.927528	0.324231
		0.92983	0.32468
		0.932132	0.325128
		0.934434	0.325577
		0.936737	0.326026
		0.939039	0.326475
		0.941341	0.326924
		0.943644	0.327373
		0.945946	0.327822
		0.948248	0.328271
		0.950551	0.32872
		0.952853	0.329169
		0.955155	0.329617
		0.957457	0.330066
		0.95976	0.330515
		0.962062	0.330964
		0.964364	0.331413
		0.966667	0.331862
		0.968969	0.332311
		0.971271	0.33276
		0.973574	0.333209
		0.975876	0.333657
		0.978178	0.334106
		0.98048	0.334555
		0.982783	0.335004
		0.985085	0.335453
		0.987387	0.335902
		0.98969	0.336351
		0.991992	0.3368
		0.994294	0.337249
		0.996597	0.337698
		0.998899	0.338146
		1.0012	0.338595
		1.0035	0.339044
		1.00581	0.339493
		1.00811	0.339942
		1.01041	0.340391
		1.01271	0.34084
		1.01502	0.341289
		1.01732	0.341738
		1.01962	0.342186
		1.02192	0.342635
		1.02422	0.343084
		1.02653	0.343533
		1.02883	0.343982
		1.03113	0.344431
		1.03343	0.34488
		1.03574	0.345329
		1.03804	0.345778
		1.04034	0.346227
		1.04264	0.346675
		1.04494	0.347124
		1.04725	0.347573
		1.04955	0.348022
		1.05185	0.348471
		1.05415	0.34892
		1.05646	0.349369
		1.05876	0.349818
		1.06106	0.350267
		1.06336	0.350715
		1.06567	0.351164
		1.06797	0.351613
		1.07027	0.352062
		1.07257	0.352511
		1.07487	0.35296
		1.07718	0.353409
		1.07948	0.353858
		1.08178	0.354307
		1.08408	0.354756
		1.08639	0.355204
		1.08869	0.355653
		1.09099	0.356102
		1.09329	0.356551
		1.0956	0.357
		1.0979	0.357449
		1.1002	0.357898
		1.1025	0.358347
		1.1048	0.358796
		1.10711	0.359244
		1.10941	0.359693
		1.11171	0.360142
		1.11401	0.360591
		1.11632	0.36104
		1.11862	0.361489
		1.12092	0.361938
		1.12322	0.362387
		1.12553	0.362836
		1.12783	0.363285
		1.13013	0.363733
		1.13243	0.364182
		1.13473	0.364631
		1.13704	0.36508
		1.13934	0.365529
		1.14164	0.365978
		1.14394	0.366427
		1.14625	0.366876
		1.14855	0.367325
		1.15085	0.367773
		1.15315	0.368222
		1.15546	0.368671
		1.15776	0.36912
		1.16006	0.369569
		1.16236	0.370018
		1.16466	0.370467
		1.16697	0.370916
		1.16927	0.371365
		1.17157	0.371814
		1.17387	0.372262
		1.17618	0.372711
		1.17848	0.37316
		1.18078	0.373609
		1.18308	0.374058
		1.18539	0.374507
		1.18769	0.374956
		1.18999	0.375405
		1.19229	0.375854
		1.19459	0.376302
		1.1969	0.376751
		1.1992	0.3772
		1.2015	0.377649
		1.2038	0.378098
		1.20611	0.378547
		1.20841	0.378996
		1.21071	0.379445
		1.21301	0.379894
		1.21532	0.380343
		1.21762	0.380791
		1.21992	0.38124
		1.22222	0.381689
		1.22452	0.382138
		1.22683	0.382587
		1.22913	0.383036
		1.23143	0.383485
		1.23373	0.383934
		1.23604	0.384383
		1.23834	0.384831
		1.24064	0.38528
		1.24294	0.385729
		1.24525	0.386178
		1.24755	0.386627
		1.24985	0.387076
		1.25215	0.387525
		1.25445	0.387974
		1.25676	0.388423
		1.25906	0.388872
		1.26136	0.38932
		1.26366	0.389769
		1.26597	0.390218
		1.26827	0.390667
		1.27057	0.391116
		1.27287	0.391565
		1.27518	0.392014
		1.27748	0.392463
		1.27978	0.392912
		1.28208	0.39336
		1.28438	0.393809
		1.28669	0.394258
		1.28899	0.394707
		1.29129	0.395156
		1.29359	0.395605
		1.2959	0.396054
		1.2982	0.396503
		1.3005	0.396952
		1.3028	0.397401
		1.30511	0.397849
		1.30741	0.398298
		1.30971	0.398747
		1.31201	0.399196
		1.31431	0.399645
		1.31662	0.400094
		1.31892	0.400543
		1.32122	0.400992
		1.32352	0.401441
		1.32583	0.401889
		1.32813	0.402338
		1.33043	0.402787
		1.33273	0.403236
		1.33504	0.403685
		1.33734	0.404134
		1.33964	0.404583
		1.34194	0.405032
		1.34424	0.405481
		1.34655	0.40593
		1.34885	0.406378
		1.35115	0.406827
		1.35345	0.407276
		1.35576	0.407725
		1.35806	0.408174
		1.36036	0.408623
		1.36266	0.409072
		1.36496	0.409521
		1.36727	0.40997
		1.36957	0.410418
		1.37187	0.410867
		1.37417	0.411316
		1.37648	0.411765
		1.37878	0.412214
		1.38108	0.412663
		1.38338	0.413112
		1.38569	0.413561
		1.38799	0.41401
		1.39029	0.414459
		1.39259	0.414907
		1.39489	0.415356
		1.3972	0.415805
		1.3995	0.416254
		1.4018	0.416703
		1.4041	0.417152
		1.40641	0.417601
		1.40871	0.41805
		1.41101	0.418499
		1.41331	0.418947
		1.41562	0.419396
		1.41792	0.419845
		1.42022	0.420294
		1.42252	0.420743
		1.42482	0.421192
		1.42713	0.421641
		1.42943	0.42209
		1.43173	0.422539
		1.43403	0.422988
		1.43634	0.423436
		1.43864	0.423885
		1.44094	0.424334
		1.44324	0.424783
		1.44555	0.425232
		1.44785	0.425681
		1.45015	0.42613
		1.45245	0.426579
		1.45475	0.427028
		1.45706	0.427476
		1.45936	0.427925
		1.46166	0.428374
		1.46396	0.428823
		1.46627	0.429272
		1.46857	0.429721
		1.47087	0.43017
		1.47317	0.430619
		1.47548	0.431068
		1.47778	0.431517
		1.48008	0.431965
		1.48238	0.432414
		1.48468	0.432863
		1.48699	0.433312
		1.48929	0.433761
		1.49159	0.43421
		1.49389	0.434659
		1.4962	0.435108
		1.4985	0.435557
		1.5008	0.436005
		1.5031	0.436454
		1.50541	0.436903
		1.50771	0.437352
		1.51001	0.437801
		1.51231	0.43825
		1.51461	0.438699
		1.51692	0.439148
		1.51922	0.439597
		1.52152	0.440046
		1.52382	0.440494
		1.52613	0.440943
		1.52843	0.441392
		1.53073	0.441841
		1.53303	0.44229
		1.53534	0.442739
		1.53764	0.443188
		1.53994	0.443637
		1.54224	0.444086
		1.54454	0.444534
		1.54685	0.444983
		1.54915	0.445432
		1.55145	0.445881
		1.55375	0.44633
		1.55606	0.446779
		1.55836	0.447228
		1.56066	0.447677
		1.56296	0.448126
		1.56527	0.448575
		1.56757	0.449023
		1.56987	0.449472
		1.57217	0.449921
		1.57447	0.45037
		1.57678	0.450819
		1.57908	0.451268
		1.58138	0.451717
		1.58368	0.452166
		1.58599	0.452615
		1.58829	0.453063
		1.59059	0.453512
		1.59289	0.453961
		1.5952	0.45441
		1.5975	0.454859
		1.5998	0.455308
		1.6021	0.455757
		1.6044	0.456206
		1.60671	0.456655
		1.60901	0.457104
		1.61131	0.457552
		1.61361	0.458001
		1.61592	0.45845
		1.61822	0.458899
		1.62052	0.459348
		1.62282	0.459797
		1.62513	0.460246
		1.62743	0.460695
		1.62973	0.461144
		1.63203	0.461592
		1.63433	0.462041
		1.63664	0.46249
		1.63894	0.462939
		1.64124	0.463388
		1.64354	0.463837
		1.64585	0.464286
		1.64815	0.464735
		1.65045	0.465184
		1.65275	0.465633
		1.65506	0.466081
		1.65736	0.46653
		1.65966	0.466979
		1.66196	0.467428
		1.66426	0.467877
		1.66657	0.468326
		1.66887	0.468775
		1.67117	0.469224
		1.67347	0.469673
		1.67578	0.470121
		1.67808	0.47057
		1.68038	0.471019
		1.68268	0.471468
		1.68498	0.471917
		1.68729	0.472366
		1.68959	0.472815
		1.69189	0.473264
		1.69419	0.473713
		1.6965	0.474162
		1.6988	0.47461
		1.7011	0.475059
		1.7034	0.475508
		1.70571	0.475957
		1.70801	0.476406
		1.71031	0.476855
		1.71261	0.477304
		1.71491	0.477753
		1.71722	0.478202
		1.71952	0.47865
		1.72182	0.479099
		1.72412	0.479548
		1.72643	0.479997
		1.72873	0.480446
		1.73103	0.480895
		1.73333	0.481344
		1.73564	0.481793
		1.73794	0.482242
		1.74024	0.482691
		1.74254	0.483139
		1.74484	0.483588
		1.74715	0.484037
		1.74945	0.484486
		1.75175	0.484935
		1.75405	0.485384
		1.75636	0.485833
		1.75866	0.486282
		1.76096	0.486731
		1.76326	0.487179
		1.76557	0.487628
		1.76787	0.488077
		1.77017	0.488526
		1.77247	0.488975
		1.77477	0.489424
		1.77708	0.489873
		1.77938	0.490322
		1.78168	0.490771
		1.78398	0.49122
		1.78629	0.491668
		1.78859	0.492117
		1.79089	0.492566
		1.79319	0.493015
		1.7955	0.493464
		1.7978	0.493913
		1.8001	0.494362
		1.8024	0.494811
		1.8047	0.49526
		1.80701	0.495708
		1.80931	0.496157
		1.81161	0.496606
		1.81391	0.497055
		1.81622	0.497504
		1.81852	0.497953
		1.82082	0.498402
		1.82312	0.498851
		1.82543	0.4993
		1.82773	0.499749
		1.83003	0.500197
		1.83233	0.500646
		1.83463	0.501095
		1.83694	0.501544
		1.83924	0.501993
		1.84154	0.502442
		1.84384	0.502891
		1.84615	0.50334
		1.84845	0.503789
		1.85075	0.504237
		1.85305	0.504686
		1.85536	0.505135
		1.85766	0.505584
		1.85996	0.506033
		1.86226	0.506482
		1.86456	0.506931
		1.86687	0.50738
		1.86917	0.507829
		1.87147	0.508278
		1.87377	0.508726
		1.87608	0.509175
		1.87838	0.509624
		1.88068	0.510073
		1.88298	0.510522
		1.88529	0.510971
		1.88759	0.51142
		1.88989	0.511869
		1.89219	0.512318
		1.89449	0.512766
		1.8968	0.513215
		1.8991	0.513664
		1.9014	0.514113
		1.9037	0.514562
		1.90601	0.515011
		1.90831	0.51546
		1.91061	0.515909
		1.91291	0.516358
		1.91522	0.516807
		1.91752	0.517255
		1.91982	0.517704
		1.92212	0.518153
		1.92442	0.518602
		1.92673	0.519051
		1.92903	0.5195
		1.93133	0.519949
		1.93363	0.520398
		1.93594	0.520847
		1.93824	0.521295
		1.94054	0.521744
		1.94284	0.522193
		1.94515	0.522642
		1.94745	0.523091
		1.94975	0.52354
		1.95205	0.523989
		1.95435	0.524438
		1.95666	0.524887
		1.95896	0.525336
		1.96126	0.525784
		1.96356	0.526233
		1.96587	0.526682
		1.96817	0.527131
		1.97047	0.52758
		1.97277	0.528029
		1.97508	0.528478
		1.97738	0.528927
		1.97968	0.529376
		1.98198	0.529824
		1.98428	0.530273
		1.98659	0.530722
		1.98889	0.531171
		1.99119	0.53162
		1.99349	0.532069
		1.9958	0.532518
		1.9981	0.532967
		2.0004	0.533416
		2.0027	0.533865
		2.00501	0.534313
		2.00731	0.534762
		2.00961	0.535211
		2.01191	0.53566
		2.01421	0.536109
		2.01652	0.536558
		2.01882	0.537007
		2.02112	0.537456
		2.02342	0.537905
		2.02573	0.538353
		2.02803	0.538802
		2.03033	0.539251
		2.03263	0.5397
		2.03493	0.540149
		2.03724	0.540598
		2.03954	0.541047
		2.04184	0.541496
		2.04414	0.541945
		2.04645	0.542394
		2.04875	0.542842
		2.05105	0.543291
		2.05335	0.54374
		2.05566	0.544189
		2.05796	0.544638
		2.06026	0.545087
		2.06256	0.545536
		2.06486	0.545985
		2.06717	0.546434
		2.06947	0.546882
		2.07177	0.547331
		2.07407	0.54778
		2.07638	0.548229
		2.07868	0.548678
		2.08098	0.549127
		2.08328	0.549576
		2.08559	0.550025
		2.08789	0.550474
		2.09019	0.550923
		2.09249	0.551371
		2.09479	0.55182
		2.0971	0.552269
		2.0994	0.552718
		2.1017	0.553167
		2.104	0.553616
		2.10631	0.554065
		2.10861	0.554514
		2.11091	0.554963
		2.11321	0.555411
		2.11552	0.55586
		2.11782	0.556309
		2.12012	0.556758
		2.12242	0.557207
		2.12472	0.557656
		2.12703	0.558105
		2.12933	0.558554
		2.13163	0.559003
		2.13393	0.559452
		2.13624	0.5599
		2.13854	0.560349
		2.14084	0.560798
		2.14314	0.561247
		2.14545	0.561696
		2.14775	0.562145
		2.15005	0.562594
		2.15235	0.563043
		2.15465	0.563492
		2.15696	0.56394
		2.15926	0.564389
		2.16156	0.564838
		2.16386	0.565287
		2.16617	0.565736
		2.16847	0.566185
		2.17077	0.566634
		2.17307	0.567083
		2.17538	0.567532
		2.17768	0.567981
		2.17998	0.568429
		2.18228	0.568878
		2.18458	0.569327
		2.18689	0.569776
		2.18919	0.570225
		2.19149	0.570674
		2.19379	0.571123
		2.1961	0.571572
		2.1984	0.572021
		2.2007	0.572469
		2.203	0.572918
		2.20531	0.573367
		2.20761	0.573816
		2.20991	0.574265
		2.21221	0.574714
		2.21451	0.575163
		2.21682	0.575612
		2.21912	0.576061
		2.22142	0.57651
		2.22372	0.576958
		2.22603	0.577407
		2.22833	0.577856
		2.23063	0.578305
		2.23293	0.578754
		2.23524	0.579203
		2.23754	0.579652
		2.23984	0.580101
		2.24214	0.58055
		2.24444	0.580998
		2.24675	0.581447
		2.24905	0.581896
		2.25135	0.582345
		2.25365	0.582794
		2.25596	0.583243
		2.25826	0.583692
		2.26056	0.584141
		2.26286	0.58459
		2.26517	0.585039
		2.26747	0.585487
		2.26977	0.585936
		2.27207	0.586385
		2.27437	0.586834
		2.27668	0.587283
		2.27898	0.587732
		2.28128	0.588181
		2.28358	0.58863
		2.28589	0.589079
		2.28819	0.589527
		2.29049	0.589976
		2.29279	0.590425
		2.2951	0.590874
		2.2974	0.591323
		2.2997	0.591772
		2.302	0.592221
		2.3043	0.59267
		2.30661	0.593119
		2.30891	0.593568
		2.31121	0.594016
		2.31351	0.594465
		2.31582	0.594914
		2.31812	0.595363
		2.32042	0.595812
		2.32272	0.596261
		2.32503	0.59671
		2.32733	0.597159
		2.32963	0.597608
		2.33193	0.598056
		2.33423	0.598505
		2.33654	0.598954
		2.33884	0.599403
		2.34114	0.599852
		2.34344	0.600301
		2.34575	0.60075
		2.34805	0.601199
		2.35035	0.601648
		2.35265	0.602097
		2.35495	0.602545
		2.35726	0.602994
		2.35956	0.603443
		2.36186	0.603892
		2.36416	0.604341
		2.36647	0.60479
		2.36877	0.605239
		2.37107	0.605688
		2.37337	0.606137
		2.37568	0.606585
		2.37798	0.607034
		2.38028	0.607483
		2.38258	0.607932
		2.38488	0.608381
		2.38719	0.60883
		2.38949	0.609279
		2.39179	0.609728
		2.39409	0.610177
		2.3964	0.610626
		2.3987	0.611074
		2.401	0.611523
		2.4033	0.611972
		2.40561	0.612421
		2.40791	0.61287
		2.41021	0.613319
		2.41251	0.613768
		2.41481	0.614217
		2.41712	0.614666
		2.41942	0.615114
		2.42172	0.615563
		2.42402	0.616012
		2.42633	0.616461
		2.42863	0.61691
		2.43093	0.617359
		2.43323	0.617808
		2.43554	0.618257
		2.43784	0.618706
		2.44014	0.619155
		2.44244	0.619603
		2.44474	0.620052
		2.44705	0.620501
		2.44935	0.62095
		2.45165	0.621399
		2.45395	0.621848
		2.45626	0.622297
		2.45856	0.622746
		2.46086	0.623195
		2.46316	0.623643
		2.46547	0.624092
		2.46777	0.624541
		2.47007	0.62499
		2.47237	0.625439
		2.47467	0.625888
		2.47698	0.626337
		2.47928	0.626786
		2.48158	0.627235
		2.48388	0.627684
		2.48619	0.628132
		2.48849	0.628581
		2.49079	0.62903
		2.49309	0.629479
		2.4954	0.629928
		2.4977	0.630377
		2.5	0.630826

## Sheet: Figure S2d
Figure S2d
Displacement (μm)	Lateral force (μN)
-0.22845	-0.0752407
-0.22634	-0.0761366
-0.22423	-0.0736908
-0.22213	-0.0671777
-0.22003	-0.0693779
-0.21793	-0.0637213
-0.21582	-0.0664966
-0.2137	-0.0697765
-0.21159	-0.0728023
-0.20947	-0.0658166
-0.20736	-0.0628809
-0.20526	-0.0659919
-0.20317	-0.0704515
-0.20107	-0.0707896
-0.19897	-0.0666619
-0.19686	-0.0698802
-0.19477	-0.0777309
-0.19266	-0.0775532
-0.19054	-0.0791549
-0.18842	-0.0761748
-0.18631	-0.0754875
-0.18421	-0.0692694
-0.1821	-0.0664262
-0.17999	-0.0614989
-0.17788	-0.0600329
-0.17576	-0.0583114
-0.17364	-0.0696149
-0.17153	-0.0698432
-0.16941	-0.0642865
-0.1673	-0.0535803
-0.16519	-0.0507754
-0.16309	-0.0489565
-0.16097	-0.0438835
-0.15887	-0.0380664
-0.15676	-0.0304539
-0.15465	-0.0363314
-0.15252	-0.0403382
-0.15041	-0.0463626
-0.14832	-0.0407627
-0.14623	-0.0381553
-0.14413	-0.036329
-0.14201	-0.036387
-0.1399	-0.0372841
-0.13779	-0.0367226
-0.13568	-0.0300787
-0.13357	-0.0263866
-0.13146	-0.0279304
-0.12935	-0.0338474
-0.12723	-0.0200624
-0.12512	-0.0141022
-0.12302	-0.028941
-0.12091	-0.0430259
-0.11879	-0.0459579
-0.11667	-0.0390326
-0.11455	-0.0409417
-0.11244	-0.038908
-0.11033	-0.0421448
-0.10821	-0.0389068
-0.10609	-0.0435466
-0.10398	-0.0366646
-0.10186	-0.0367152
-0.09972	-0.051021
-0.09758	-0.0473486
-0.09546	-0.0331428
-0.09333	-0.0228019
-0.09121	-0.0256981
-0.0891	-0.0216407
-0.08698	-0.0192812
-0.08487	-0.0212199
-0.08276	-0.0183409
-0.08065	-0.0142305
-0.07852	-0.00669939
-0.07639	-0.00808887
-0.07425	-0.00322938
-0.07212	-0.00489898
-0.06999	-0.0120179
-0.06787	-0.00791364
-0.06575	-0.0126164
-0.06364	-0.00550241
-0.06152	0.00816414
-0.05939	0.00114268
-0.05726	0.00135493
-0.05515	0.0035712
-0.05304	0.00197317
-0.05092	-0.00635633
-0.04879	-0.00045658
-0.04668	0.00030727
-0.04456	-0.00306032
-0.04244	-0.00033565
-0.04033	0.00958571
-0.03822	0.0281142
-0.03609	0.0469747
-0.03396	0.0327244
-0.03184	0.0298628
-0.02973	0.0260386
-0.02761	0.0211199
-0.02548	0.0242654
-0.02336	0.0192985
-0.02122	0.0159544
-0.01909	0.0188136
-0.01696	0.0257153
-0.01485	0.035132
-0.01272	0.0268407
-0.01059	0.0303873
-0.00847	0.0291199
-0.00635	0.0240704
-0.00424	0.0240013
-0.00212	0.0184051
0	0.0244554
0.00213	0.0401618
0.00425	0.0632203
0.00637	0.110516
0.00849	0.172781
0.01061	0.243378
0.01273	0.318613
0.01485	0.395169
0.01698	0.470623
0.01911	0.545464
0.02124	0.616308
0.02336	0.676447
0.0255	0.727051
0.02763	0.778648
0.02976	0.819971
0.03188	0.854343
0.034	0.880123
0.03611	0.910232
0.03824	0.942116
0.04037	0.96521
0.04249	0.969424
0.0446	0.890311
0.04672	0.789328
0.04885	0.743374
0.05098	0.726501
0.05311	0.71397
0.05524	0.711365
0.05737	0.715855
0.05949	0.717308
0.06161	0.72654
0.06373	0.735765
0.06585	0.740899
0.06796	0.747386
0.07008	0.757089
0.07222	0.768302
0.07435	0.784548
0.07648	0.799999
0.07861	0.814312
0.08072	0.831837
0.08285	0.845508
0.08499	0.857409
0.08712	0.867838
0.08926	0.87659
0.09139	0.880938
0.09352	0.903742
0.09564	0.926603
0.09779	0.937929
0.09994	0.946902
0.10208	0.951544
0.10422	0.96089
0.10635	0.986589
0.10847	1.00939
0.1106	1.02805
0.11273	1.03687
0.11486	1.04447
0.11698	1.04899
0.1191	1.05482
0.12123	1.06124
0.12336	1.081
0.12549	1.09378
0.12763	1.10642
0.12976	1.11684
0.13188	1.12698
0.13401	1.14715
0.13614	1.17294
0.13827	1.1922
0.1404	1.21709
0.14253	1.23576
0.14466	1.24889
0.14679	1.27338
0.14891	1.29511
0.15106	1.29927
0.15321	1.3167
0.15539	1.3297
0.15757	1.3522
0.15973	1.36754
0.16187	1.3894
0.164	1.36901
0.16613	1.37855
0.16827	1.40981
0.17042	1.43281
0.17256	1.45306
0.1747	1.47926
0.17682	1.51107
0.17894	1.54136
0.18108	1.54387
0.18322	1.57553
0.18536	1.60205
0.18749	1.63309
0.18962	1.66089
0.19175	1.68352
0.19388	1.69104
0.19601	1.67555
0.19815	1.68878
0.20029	1.72097
0.20243	1.76303
0.20456	1.78108
0.20669	1.7893
0.20883	1.81167
0.21097	1.79473
0.2131	1.81831
0.21524	1.8443
0.21738	1.81874
0.21951	1.84331
0.22163	1.87474
0.22376	1.89647
0.22591	1.82411
0.22806	1.8112
0.2302	1.82433
0.23232	1.83769
0.23444	1.84007
0.23658	1.85802
0.23874	1.83567
0.24088	1.83888
0.24301	1.87295
0.24514	1.90892
0.24729	1.87955
0.24943	1.8963
0.25158	1.90727
0.25371	1.92314
0.25583	1.93774
0.25797	1.94868
0.26012	1.95853
0.26227	1.95459
0.2644	1.94565
0.26654	1.95464
0.26868	1.98288
0.27081	2.01212
0.27294	2.0401
0.27507	2.05408
0.27719	2.07607
0.27932	2.06573
0.28145	2.09111
0.28359	2.11357
0.28573	2.08537
0.28788	2.07771
0.29002	2.0644
0.29215	2.08239
0.29428	2.0989
0.29642	2.11889
0.29856	2.14196
0.3007	2.16995
0.30286	2.18417
0.30501	2.15634
0.30713	2.17623
0.30925	2.17801
0.31139	2.18965
0.31353	2.18061
0.31567	2.17679
0.31782	2.20234
0.31995	2.21718
0.32209	2.2407
0.32424	2.25154
0.32638	2.22986
0.3285	2.2581
0.33062	2.29556
0.33276	2.31965
0.33491	2.30151
0.33707	2.29803
0.33921	2.31782
0.34134	2.34843
0.34348	2.3703
0.34563	2.32852
0.34777	2.34954
0.3499	2.37973
0.35204	2.40129
0.35419	2.38591
0.35633	2.35704
0.35847	2.35978
0.36061	2.36971
0.36275	2.40565
0.36488	2.44032
0.36701	2.47139
0.36915	2.48848
0.3713	2.46488
0.37344	2.23285
0.37557	2.02719
0.3777	1.97587
0.37983	1.97683
0.38198	1.99604
0.38411	2.01861
0.38625	2.04507
0.3884	2.02912
0.39055	2.03163
0.39268	2.03137
0.39482	2.0442
0.39696	2.05531
0.39909	2.04982
0.40123	2.05164
0.40336	2.03111
0.40551	1.9998
0.40767	1.97974
0.40981	1.93884
0.41196	1.89574
0.41409	1.86736
0.41623	1.83688
0.41837	1.8132
0.42051	1.79673
0.42264	1.78523
0.42478	1.75847
0.42693	1.62677
0.42909	1.45972
0.43124	1.37819
0.43337	1.36777
0.43551	1.31875
0.43765	1.34355
0.43978	1.37142
0.44191	1.38002
0.44405	1.38363
0.44619	1.41215
0.44834	1.44404
0.4505	1.45015
0.45264	1.4366
0.45479	1.42977
0.45694	1.43589
0.45908	1.43446
0.46123	1.44452
0.46337	1.45903
0.46551	1.47581
0.46765	1.50272
0.46981	1.50492
0.47197	1.51923
0.47411	1.53719
0.47625	1.54771
0.4784	1.55664
0.48055	1.55681
0.48271	1.55635
0.48488	1.50564
0.48705	1.33013
0.4892	1.31208
0.49135	1.33861
0.49351	1.37036
0.49566	1.40429
0.49781	1.43544
0.49995	1.45959
0.50209	1.47507
0.50424	1.49658
0.5064	1.49851
0.50856	1.43275
0.51071	1.44501
0.51284	1.46417
0.51498	1.49234
0.51712	1.48683
0.51928	1.50252
0.52146	1.38401
0.52361	1.3669
0.52573	1.27666
0.52787	1.29524
0.53001	1.34385
0.53216	1.35074
0.53431	1.37633
0.53646	1.41208
0.53859	1.43249
0.54073	1.40785
0.54288	1.40409
0.54503	1.4162
0.54718	1.37929
0.54933	1.38028
0.55147	1.40384
0.55361	1.40218
0.55577	1.36229
0.55793	1.36009
0.56007	1.34715
0.56222	1.35254
0.56435	1.36614
0.5665	1.39034
0.56866	1.38922
0.57081	1.40073
0.57295	1.4229
0.5751	1.43914
0.57727	1.39588
0.57941	1.40142
0.58155	1.4162
0.5837	1.4284
0.58585	1.44757
0.58799	1.46842
0.59015	1.4883
0.59232	1.35017
0.59449	1.33588
0.59663	1.35991
0.59876	1.38707
0.60089	1.40717
0.60303	1.41397
0.60517	1.41324
0.60732	1.42615
0.60946	1.43309
0.6116	1.44258
0.61375	1.45714
0.61591	1.48466
0.61805	1.50771
0.62019	1.52309
0.62234	1.53904
0.6245	1.53442
0.62666	1.47538
0.62881	1.48602
0.63097	1.50626
0.63314	1.41045
0.6353	1.35705
0.63744	1.37929
0.6396	1.40609
0.64174	1.39675
0.64388	1.41024
0.64601	1.42917
0.64816	1.44359
0.65031	1.45318
0.65246	1.45034
0.65463	1.39725
0.6568	1.33899
0.65896	1.36082
0.66112	1.38999
0.66327	1.40772
0.66542	1.4204
0.66757	1.43239
0.66971	1.44363
0.67185	1.44932
0.674	1.46051
0.67615	1.4684
0.6783	1.47807
0.68044	1.49314
0.68258	1.51282
0.68472	1.53081
0.68689	1.51962
0.68909	1.38335
0.69127	1.39016
0.69343	1.39348
0.6956	1.3447
0.69776	1.34558
0.6999	1.35565
0.70206	1.35103
0.70422	1.3515
0.70638	1.36215
0.70852	1.37606
0.71067	1.36968
0.71284	1.36155
0.71501	1.37542
0.71716	1.38535
0.7193	1.37666
0.72144	1.38674
0.72359	1.40134
0.72574	1.41063
0.72789	1.39788
0.73004	1.39889
0.73219	1.41165
0.73435	1.4034
0.73652	1.38066
0.73868	1.3788
0.74082	1.39572
0.74297	1.41005
0.74513	1.40882
0.74729	1.40666
0.74944	1.41648
0.75162	1.43119
0.75381	1.3698
0.75598	1.36588
0.75813	1.37843
0.76029	1.38871
0.76246	1.39869
0.76463	1.41279
0.76679	1.42884
0.76895	1.44199
0.7711	1.44888
0.77326	1.46148
0.77541	1.47702
0.77757	1.45865
0.77975	1.39488
0.78193	1.40248
0.78409	1.41651
0.78626	1.3893
0.78843	1.39817
0.79059	1.41917
0.79273	1.43722
0.79488	1.45433
0.79703	1.47189
0.79921	1.48099
0.80141	1.39669
0.80358	1.39363
0.80574	1.41346
0.80789	1.4324
0.81005	1.44541
0.81221	1.45413
0.81438	1.45632
0.81653	1.46496
0.81869	1.47548
0.82087	1.32224
0.82304	1.23084
0.82518	1.24844
0.82732	1.2824
0.82949	1.30934
0.83165	1.32748
0.83378	1.3413
0.83594	1.35464
0.83811	1.35355
0.84026	1.35055
0.84241	1.34527
0.84457	1.32612
0.84674	1.32724
0.84891	1.33061
0.85106	1.33236
0.85321	1.34449
0.85537	1.34828
0.85756	1.28889
0.85973	1.26913
0.86188	1.28255
0.86403	1.29978
0.86619	1.30959
0.86834	1.31299
0.87049	1.30368
0.87265	1.30166
0.87481	1.30403
0.87696	1.30345
0.87911	1.30299
0.88126	1.30149
0.88342	1.30152
0.88557	1.30625
0.88771	1.30913
0.88987	1.30707
0.89203	1.30663
0.8942	1.29505
0.89636	1.29943
0.89851	1.30655
0.90067	1.31907
0.90283	1.3293
0.90498	1.33796
0.90714	1.34518
0.90931	1.28269
0.91148	1.25931
0.91365	1.25216
0.91581	1.2574
0.91797	1.27543
0.92013	1.28758
0.92231	1.29701
0.92449	1.30881
0.92665	1.32319
0.9288	1.33357
0.93097	1.32234
0.93315	1.31477
0.93531	1.31975
0.93746	1.32944
0.9396	1.33634
0.94175	1.32817
0.94392	1.2581
0.94609	1.25273
0.94827	1.26911
0.95044	1.27936
0.9526	1.27767
0.95475	1.27671
0.95691	1.27113
0.95907	1.27117
0.96123	1.28055
0.96338	1.29181
0.96553	1.30131
0.96768	1.29522
0.96984	1.27008
0.97201	1.28031
0.97416	1.29118
0.97631	1.29676
0.97848	1.30508
0.98066	1.30481
0.98282	1.28996
0.98498	1.30044
0.98713	1.31022
0.9893	1.3123
0.99148	1.30888
0.99366	1.31612
0.99582	1.31866
0.99799	1.31683
1.00016	1.30293
1.00232	1.30304
1.00449	1.30802
1.00665	1.31211
1.0088	1.30739
1.01097	1.31541
1.01315	1.29501
1.01531	1.28988
1.01747	1.29864
1.01965	1.28253
1.02182	1.28137
1.02398	1.28923
1.02614	1.29781
1.02831	1.30392
1.03048	1.3028
1.03266	1.29112
1.03485	1.28515
1.03702	1.27345
1.03919	1.27783
1.04137	1.28457
1.04354	1.26501
1.04571	1.26183
1.04788	1.26399
1.05006	1.26478
1.05223	1.26607
1.0544	1.27619
1.05656	1.28566
1.05874	1.29891
1.06092	1.30383
1.06309	1.30006
1.06526	1.29369
1.06743	1.28537
1.06958	1.28332
1.07174	1.28976
1.07391	1.29617
1.07609	1.21385
1.07827	1.21936
1.08043	1.24398
1.0826	1.26084
1.08476	1.26576
1.08692	1.26716
1.08909	1.27251
1.09124	1.27255
1.09339	1.26433
1.09555	1.2649
1.09771	1.27243
1.09987	1.28063
1.10203	1.2753
1.1042	1.27451
1.10637	1.26776
1.10854	1.26513
1.11072	1.26958
1.11289	1.27323
1.11506	1.27235
1.11722	1.27893
1.11939	1.27623
1.12155	1.27493
1.12371	1.27417
1.12587	1.26847
1.12806	1.26301
1.13025	1.26061
1.1324	1.25836
1.13455	1.25916
1.13672	1.25344
1.13889	1.25229
1.14106	1.25226
1.14322	1.25018
1.14539	1.24727
1.14755	1.24319
1.14972	1.23837
1.15188	1.23367
1.15405	1.23712
1.15621	1.22899
1.15837	1.22312
1.16053	1.21667
1.1627	1.21759
1.16488	1.22265
1.16706	1.22249
1.16922	1.22402
1.17139	1.22131
1.17357	1.22835
1.17574	1.2371
1.17789	1.23617
1.18005	1.22985
1.18221	1.22136
1.18438	1.21526
1.18653	1.21417
1.1887	1.21502
1.19087	1.2198
1.19304	1.22909
1.19522	1.22218
1.19739	1.21448
1.19956	1.21994
1.20172	1.22557
1.20389	1.22996
1.20607	1.23431
1.20822	1.23942
1.21038	1.24159
1.21255	1.23077
1.21473	1.22978
1.21689	1.23109
1.21907	1.23799
1.22125	1.24433
1.22341	1.2437
1.22558	1.24219
1.22775	1.23792
1.22992	1.22768
1.23208	1.22049
1.23425	1.22431
1.23641	1.22676
1.23857	1.22588
1.24073	1.23136
1.24289	1.23066
1.24507	1.22025
1.24725	1.21477
1.24942	1.20793
1.25158	1.20173
1.25375	1.20375
1.25591	1.20084
1.25808	1.19471
1.26025	1.18997
1.26242	1.18708
1.26461	1.18068
1.2668	1.15734
1.26895	1.1527
1.2711	1.15744
1.27326	1.15886
1.27544	1.15911
1.27761	1.15326
1.27978	1.15757
1.28193	1.15805
1.28409	1.15655
1.28627	1.14677
1.28845	1.15467
1.29061	1.15578
1.29279	1.15468
1.29496	1.15737
1.29714	1.15563
1.29931	1.15592
1.30149	1.15304
1.30367	1.14698
1.30585	1.14989
1.30803	1.15678
1.3102	1.16792
1.31237	1.1706
1.31455	1.16383
1.31673	1.15713
1.3189	1.15447
1.32106	1.14919
1.32325	1.14465
1.32543	1.13799
1.3276	1.13406
1.32977	1.1334
1.33194	1.13361
1.33411	1.13514
1.33628	1.1344
1.33846	1.14067
1.34063	1.15557
1.34281	1.16864
1.34498	1.17208
1.34713	1.17326
1.34929	1.17849
1.35146	1.17246
1.35363	1.1677
1.35581	1.16935
1.358	1.17108
1.36018	1.17126
1.36236	1.16205
1.36454	1.1532
1.36672	1.15184
1.3689	1.15101
1.37108	1.14648
1.37327	1.14192
1.37544	1.1398
1.37761	1.1389
1.37978	1.13824
1.38195	1.1358
1.38412	1.13489
1.38629	1.1392
1.38847	1.13294
1.39065	1.13282
1.39281	1.13437
1.39497	1.13981
1.39714	1.13891
1.39931	1.13896
1.40148	1.14268
1.40366	1.14425
1.40586	1.14555
1.40805	1.1444
1.41025	1.14347
1.41244	1.14366
1.41462	1.13837
1.41678	1.14505
1.41895	1.15064
1.42112	1.15526
1.42331	1.15913
1.42549	1.15829
1.42768	1.156
1.42987	1.15101
1.43205	1.14667
1.43422	1.15135
1.43639	1.15671
1.43857	1.16158
1.44075	1.16539
1.44291	1.16617
1.44508	1.16662
1.44725	1.16757
1.44941	1.17041
1.45158	1.16745
1.45375	1.16356
1.45593	1.16101
1.45811	1.16068
1.46028	1.16101
1.46246	1.15704
1.46464	1.15505
1.46681	1.14473
1.46897	1.12743
1.47114	1.11603
1.47331	1.10865
1.47548	1.1079
1.47766	1.1152
1.47984	1.12183
1.48201	1.126
1.48419	1.12711
1.48637	1.12433
1.48854	1.12224
1.49072	1.12537
1.4929	1.12823
1.49507	1.12588
1.49723	1.11953
1.49937	1.10689
1.50155	1.09202
1.50379	0.757491
1.50603	0.573326
1.50822	0.578832
1.5104	0.611247
1.51257	0.634054
1.51474	0.648054
1.51692	0.657802
1.51908	0.664461
1.52126	0.672346
1.52345	0.679417
1.52563	0.685963
1.52779	0.691804
1.52996	0.694214
1.53214	0.694378
1.5343	0.699244
1.53646	0.703828
1.53863	0.708533
1.54083	0.709945
1.543	0.711861
1.54516	0.710289
1.54733	0.707556
1.54951	0.697106
1.55168	0.681959
1.55386	0.674799
1.55605	0.677675
1.55823	0.686062
1.56041	0.697707
1.56258	0.705201
1.56476	0.710246
1.56693	0.712115
1.5691	0.711635
1.57126	0.716992
1.57343	0.723523
1.5756	0.730178
1.57779	0.736176
1.57997	0.742556
1.58215	0.746804
1.58433	0.742637
1.5865	0.745184
1.58866	0.751057
1.59083	0.753426
1.59302	0.74706
1.59522	0.740474
1.59742	0.746166
1.59962	0.752949
1.6018	0.750514
1.60397	0.744059
1.60615	0.73393
1.60834	0.727344
1.61052	0.726472
1.6127	0.725924
1.61487	0.723747
1.61706	0.722298
1.61924	0.721626
1.62142	0.723323
1.62361	0.7252
1.6258	0.723402
1.62799	0.720185
1.63018	0.720361
1.63236	0.718242
1.63452	0.713569
1.63671	0.711932
1.63889	0.712124
1.64106	0.712906
1.64325	0.715007
1.64544	0.716729
1.64762	0.722379
1.64981	0.726039
1.652	0.733854
1.65419	0.742757
1.65637	0.752171
1.65856	0.760797
1.66074	0.767214
1.66291	0.767195
1.66507	0.764831
1.66726	0.758482
1.66945	0.757008
1.67162	0.755122
1.6738	0.753753
1.676	0.752186
1.67819	0.746424
1.68036	0.737445
1.68254	0.734831
1.68473	0.733205
1.68693	0.7333
1.68911	0.730157
1.69129	0.718394
1.69348	0.71154
1.69565	0.710911
1.69783	0.711273
1.7	0.71242
1.70218	0.716741
1.70436	0.717106
1.70654	0.718489
1.70872	0.719405
1.71089	0.722433
1.71306	0.725533
1.71523	0.733845
1.7174	0.742395
1.71959	0.752166
1.72178	0.756857
1.72395	0.75854
1.72612	0.761128
1.72831	0.762266
1.73049	0.761081
1.73267	0.763651
1.73484	0.763354
1.73702	0.759489
1.73919	0.754948
1.74136	0.750843
1.74352	0.753197
1.7457	0.757334
1.74788	0.76336
1.75005	0.770712
1.75223	0.77965
1.75442	0.782859
1.75662	0.780625
1.75881	0.778354
1.76099	0.775337
1.76317	0.772801
1.76536	0.766829
1.76755	0.765044
1.76974	0.762558
1.7719	0.763111
1.77407	0.7611
1.77626	0.759723
1.77844	0.757264
1.7806	0.750329
1.78277	0.74442
1.78496	0.734773
1.78716	0.731956
1.78934	0.732801
1.79152	0.735041
1.79372	0.737452
1.7959	0.741702
1.79807	0.745902
1.80025	0.751903
1.80242	0.750655
1.8046	0.754957
1.80678	0.757366
1.80895	0.758414
1.81112	0.762972
1.8133	0.769732
1.81548	0.777575
1.81766	0.786091
1.81983	0.791586
1.82201	0.790698
1.8242	0.792202
1.82639	0.791754
1.82856	0.792223
1.83074	0.792366
1.83293	0.78657
1.8351	0.787673
1.83727	0.78426
1.83946	0.788852
1.84166	0.799836
1.84384	0.801208
1.84602	0.799309
1.84822	0.797872
1.85041	0.797566
1.85258	0.79927
1.85473	0.796236
1.85689	0.790399
1.85907	0.786384
1.86125	0.789213
1.86343	0.792034
1.86561	0.795808
1.86779	0.796313
1.86996	0.799902
1.87214	0.798963
1.87432	0.795081
1.87651	0.790077
1.87869	0.792772
1.88086	0.797005
1.88304	0.800806
1.88522	0.802346
1.88743	0.806342
1.88963	0.809421
1.89181	0.811026
1.89398	0.806087
1.89616	0.801692
1.89834	0.802378
1.90052	0.803027
1.9027	0.801879
1.90488	0.803507
1.90708	0.811643
1.90929	0.817715
1.91149	0.819966
1.91367	0.812332
1.91585	0.802096
1.91803	0.795236
1.9202	0.786716
1.92238	0.779671
1.92456	0.780056
1.92674	0.780981
1.92892	0.782856
1.9311	0.790204
1.93328	0.793463
1.93547	0.796672
1.93767	0.800744
1.93985	0.805877
1.94203	0.808717
1.94421	0.809806
1.94639	0.811093
1.94856	0.808688
1.95074	0.806146
1.95291	0.805534
1.9551	0.805143
1.95729	0.792883
1.95948	0.785163
1.96167	0.787477
1.96387	0.795282
1.96607	0.798188
1.96826	0.798222
1.97044	0.80182
1.97262	0.804309
1.97479	0.799552
1.97697	0.79514
1.97915	0.793388
1.98132	0.794621
1.98351	0.799307
1.98572	0.800909
1.98792	0.799553
1.99011	0.796422
1.99229	0.793118
1.99448	0.793511
1.99665	0.800992
1.99881	0.810144
2.001	0.818205
2.00319	0.816818
2.00538	0.809893
2.00756	0.802568
2.00974	0.794265
2.01194	0.790297
2.01413	0.786497
2.01632	0.78357
2.0185	0.781853
2.02068	0.787754
2.02285	0.791147
2.02504	0.787297
2.02723	0.782397
2.02941	0.781683
2.03158	0.783836
2.03376	0.787239
2.03594	0.78987
2.03814	0.785928
2.04034	0.784075
2.04255	0.787957
2.04474	0.796
2.04692	0.801973
2.04911	0.805717
2.0513	0.807333
2.05348	0.811424
2.05568	0.81614
2.05788	0.820443
2.06007	0.821466
2.06225	0.821283
2.06444	0.822212
2.06662	0.825587
2.0688	0.824043
2.07098	0.817043
2.07317	0.803514
2.07536	0.800846
2.07754	0.800311
2.07973	0.799736
2.08191	0.796848
2.0841	0.797042
2.08628	0.794217
2.08846	0.790509
2.09065	0.787345
2.09284	0.789887
2.09503	0.792783
2.09721	0.794064
2.0994	0.792481
2.10158	0.786816
2.10377	0.781679
2.10596	0.780709
2.10816	0.777757
2.11035	0.779418
2.11252	0.78101
2.11468	0.780336
2.11686	0.781159
2.11905	0.783763
2.12124	0.786697
2.12342	0.784481
2.12561	0.780752
2.12781	0.779091
2.12999	0.777849
2.13216	0.778406
2.13435	0.777288
2.13654	0.77635
2.13872	0.777582
2.14089	0.780583
2.14306	0.782164
2.14526	0.781956
2.14746	0.783221
2.14965	0.781743
2.15183	0.782742
2.15402	0.781068
2.15621	0.779918
2.15839	0.779808
2.16058	0.780605
2.16276	0.78265
2.16494	0.785457
2.16713	0.785157
2.16932	0.786849
2.17152	0.786818
2.17374	0.782524
2.17594	0.782102
2.17813	0.785875
2.18033	0.789106
2.18252	0.796394
2.1847	0.805184
2.18688	0.80529
2.18907	0.805034
2.19125	0.799979
2.19343	0.792207
2.19562	0.78273
2.19781	0.781792
2.20001	0.784404
2.20221	0.785701
2.2044	0.79053
2.20659	0.793225
2.20878	0.791205
2.21095	0.788825
2.21313	0.78804
2.21532	0.791668
2.21751	0.799633
2.21971	0.80529
2.22189	0.809763
2.22407	0.818798
2.22626	0.827092
2.22846	0.828864
2.23064	0.822178
2.23283	0.815732
2.23501	0.799188
2.23719	0.78619
2.23936	0.783142
2.24154	0.782471
2.24372	0.785107
2.24592	0.790184
2.2481	0.788954
2.25028	0.787129
2.25247	0.782567
2.25467	0.776045
2.25686	0.771019
2.25904	0.768086
2.26123	0.767621
2.26341	0.769005
2.2656	0.777039
2.26778	0.783132
2.26997	0.781748
2.27216	0.7757
2.27434	0.768348
2.27653	0.763741
2.27872	0.766509
2.28091	0.766667
2.28309	0.76519
2.28527	0.765439
2.28746	0.766325
2.28965	0.77126
2.29184	0.770618
2.29403	0.766299
2.29621	0.76563
2.29839	0.772827
2.30058	0.783072
2.30277	0.78618
2.30495	0.784192
2.30713	0.786543
2.30931	0.786998
2.31151	0.785424
2.3137	0.784372
2.31588	0.784292
2.31806	0.791336
2.32025	0.795014
2.32244	0.792904
2.32462	0.788884
2.32681	0.784775
2.329	0.78485
2.3312	0.784865
2.33338	0.786022
2.33556	0.788183
2.33775	0.786549
2.33994	0.782692
2.34214	0.782935
2.34434	0.787508
2.34652	0.789203
2.34871	0.787501
2.35089	0.790214
2.35306	0.790693
2.35524	0.792724
2.35743	0.794369
2.35961	0.796189
2.36179	0.790529
2.36399	0.785221
2.36619	0.789634
2.36839	0.792143
2.37058	0.791774
2.37276	0.793432
2.37495	0.795897
2.37714	0.796213
2.37933	0.795172
2.38153	0.790593
2.38372	0.790398
2.3859	0.79041
2.38809	0.795188
2.39029	0.798794
2.39249	0.799025
2.39468	0.795097
2.39686	0.792459
2.39904	0.795203
2.40122	0.80067
2.40341	0.799704
2.40559	0.800814
2.40776	0.803884
2.40996	0.805265
2.41216	0.804194
2.41435	0.802125
2.41653	0.805423
2.41872	0.809293
2.42091	0.810739
2.42311	0.813197
2.4253	0.810322
2.4275	0.807499
2.4297	0.806271
2.43188	0.808471
2.43406	0.806208
2.43626	0.805764
2.43846	0.804279
2.44065	0.802365
2.44284	0.807653
2.44504	0.809609
2.44725	0.81132
2.44945	0.81166
2.45165	0.810834
2.45386	0.807607
2.45605	0.805535
2.45823	0.806461
2.46042	0.806488
2.46261	0.806368
2.46479	0.808889
2.46697	0.810481
2.46916	0.807706
2.47135	0.804293
2.47354	0.801005
2.47574	0.806537
2.47794	0.812372
2.48014	0.814281
2.48232	0.818033
2.48451	0.818483
2.4867	0.821538
2.48889	0.823416
2.49108	0.823289
2.49327	0.823759
2.49546	0.826991
2.49766	0.829949
2.49986	0.835455
2.50205	0.841112
2.50423	0.834642
2.50644	0.82562
2.50866	0.82482
2.51087	0.823547
2.51307	0.819433
2.51526	0.813705
2.51744	0.813128
2.51963	0.818508
2.52183	0.823353
2.52404	0.828593
2.52623	0.833711
2.52842	0.832574
2.5306	0.833314
2.53279	0.832305
2.53498	0.83112
2.53718	0.827567
2.53938	0.826775
2.54157	0.827424
2.54376	0.826959
2.54595	0.824598
2.54815	0.827182
2.55034	0.831837
2.55253	0.837458
2.55473	0.845868
2.55692	0.854644
2.55911	0.865626
2.5613	0.872608
2.5635	0.86893
2.56569	0.863469
2.56789	0.85463
2.57007	0.848711
2.57226	0.844973
2.57445	0.845603
2.57664	0.847148
2.57883	0.843144
2.58103	0.845057
2.58324	0.8455
2.58544	0.850468
2.58763	0.853911
2.58981	0.85505
2.592	0.855874
2.5942	0.857361
2.59639	0.851537
2.59857	0.847409
2.60074	0.846377
2.60292	0.843508
2.60509	0.84088
2.60726	0.837766
2.60945	0.84213
2.61166	0.847514
2.61386	0.85077
2.61605	0.854894
2.61824	0.860909
2.62042	0.864874
2.62261	0.86833
2.6248	0.872407
2.627	0.876014
2.6292	0.875498
2.6314	0.868336
2.63359	0.862939
2.63577	0.858747
2.63795	0.857533
2.64014	0.856802
2.64232	0.859559
2.6445	0.863245
2.64669	0.862874
2.64887	0.855741
2.65106	0.850797
2.65325	0.858019
2.65547	0.866015
2.65767	0.870423
2.65986	0.873572
2.66205	0.876674
2.66425	0.879393
2.66645	0.880112
2.66864	0.885138
2.67084	0.892108
2.67304	0.887668
2.67523	0.878211
2.67742	0.871598
2.6796	0.869137
2.68176	0.871414
2.68393	0.875443
2.68614	0.873436
2.68835	0.871574
2.69055	0.872358
2.69274	0.873916
2.69495	0.876978
2.69717	0.881355
2.69939	0.885724
2.70159	0.892283
2.70379	0.897192
2.70597	0.898621
2.70815	0.896174
2.71032	0.892208
2.7125	0.890395
2.71468	0.891748
2.71687	0.890247
2.71905	0.886071
2.72124	0.883841
2.72343	0.883359
2.72562	0.880475
2.72782	0.879598
2.73004	0.878852
2.73224	0.879131
2.73442	0.878208
2.73661	0.875511
2.7388	0.873306
2.741	0.873802
2.74322	0.876082
2.74544	0.87427
2.74763	0.874897
2.74982	0.876161
2.75201	0.874525
2.75421	0.874437
2.7564	0.878988
2.75858	0.880015
2.76077	0.880397
2.76297	0.886375
2.76517	0.892742
2.76737	0.899582
2.76957	0.904731
2.77177	0.902992
2.77396	0.899521
2.77614	0.896575
2.77833	0.898658
2.78053	0.90225
2.78273	0.902483
2.78492	0.907474
2.78712	0.912536
2.78931	0.908827
2.7915	0.906915
2.79369	0.906298
2.79589	0.909926
2.79807	0.912067
2.80025	0.905425
2.80244	0.89928
2.80463	0.893008
2.80682	0.891403
2.80902	0.895446
2.81122	0.897794
2.8134	0.898229
2.81559	0.900868
2.8178	0.904924
2.81999	0.90859
2.82218	0.912676
2.82438	0.915638
2.82656	0.916489
2.82874	0.912429
2.83094	0.909757
2.83314	0.906035
2.83532	0.905971
2.8375	0.908171
2.83968	0.908201
2.84187	0.90662
2.84407	0.906855
2.84627	0.909161
2.84847	0.911837
2.85066	0.917415
2.85285	0.923865
2.85503	0.926804
2.85721	0.928258
2.8594	0.931911
2.86161	0.929597
2.86381	0.925565
2.866	0.923482
2.86819	0.921942
2.87039	0.923586
2.87258	0.923972
2.87477	0.925003
2.87695	0.922475
2.87914	0.921593
2.88132	0.91795
2.88351	0.916081
2.8857	0.914856
2.8879	0.916932
2.8901	0.920438
2.8923	0.928038
2.8945	0.936033
2.8967	0.938305
2.89891	0.935706
2.9011	0.93029
2.90329	0.926223
2.90547	0.923074
2.90765	0.919499
2.90984	0.916017
2.91204	0.911025
2.91423	0.91095
2.91641	0.914712
2.91861	0.918933
2.9208	0.920455
2.92298	0.919536
2.92517	0.920463
2.92736	0.924129
2.92955	0.92447
2.93175	0.925277
2.93395	0.931307
2.93614	0.939117
2.93833	0.938709
2.94053	0.937887
2.94272	0.939807
2.9449	0.945001
2.94709	0.938382
2.94928	0.930542
2.95148	0.925795
2.95367	0.91644
2.95587	0.905014
2.95806	0.901613
2.96024	0.900683
2.96243	0.905554
2.96464	0.912843
2.96684	0.917827
2.96902	0.924565
2.97121	0.929946
2.97341	0.932583
2.97561	0.932729
2.9778	0.932936
2.97999	0.936802
2.98217	0.937245
2.98436	0.939403
2.98654	0.94038
2.98874	0.936981
2.99095	0.941788
2.99315	0.947823
2.99534	0.949378
2.99753	0.949277
2.99971	0.945664
3.00189	0.940049
3.00408	0.934815
3.00627	0.935541
3.00847	0.939369
3.01067	0.937536
3.01288	0.935593
3.01507	0.931679
3.01726	0.930761
3.01944	0.934823
3.02163	0.940064
3.02383	0.945677
3.02602	0.95036
3.02821	0.95035
3.0304	0.945945
3.03259	0.942403
3.03478	0.945035
3.03697	0.948175
3.03916	0.947464
3.04135	0.946241
3.04354	0.945465
3.04574	0.942555
3.04794	0.943178
3.05013	0.942655
3.05232	0.937756
3.05453	0.93613
3.05673	0.93999
3.05893	0.946773
3.06112	0.950804
3.06332	0.952947
3.06552	0.955992
3.06771	0.958328
3.06989	0.958703
3.07208	0.960512
3.07426	0.961377
3.07646	0.964167
3.07864	0.964486
3.08083	0.954579
3.08302	0.945644
3.08522	0.942252
3.08742	0.940786
3.08963	0.943904
3.09182	0.949564
3.09401	0.954937
3.0962	0.957127
3.09839	0.960528
3.10058	0.95837
3.10278	0.958266
3.10497	0.958896
3.10718	0.957341
3.10938	0.953188
3.11158	0.952837
3.11379	0.959183
3.11599	0.967697
3.11818	0.97165
3.12038	0.970021
3.12258	0.966933
3.12478	0.966296
3.12697	0.966904
3.12916	0.963378
3.13136	0.960251
3.13356	0.961419
3.13576	0.960166
3.13796	0.955828
3.14015	0.95297
3.14235	0.952175
3.14453	0.953132
3.14672	0.956488
3.14891	0.960558
3.1511	0.964206
3.15328	0.964211
3.15548	0.964071
3.15768	0.961379
3.15988	0.958617
3.16207	0.956971
3.16425	0.955413
3.16644	0.956051
3.16864	0.957488
3.17085	0.95624
3.17305	0.957213
3.17525	0.957994
3.17745	0.958361
3.17966	0.962172
3.18185	0.96615
3.18405	0.965728
3.18625	0.967973
3.18844	0.972604
3.19064	0.974999
3.19284	0.977247
3.19503	0.973051
3.19722	0.960937
3.1994	0.954009
3.20158	0.956186
3.20377	0.959676
3.20597	0.96215
3.20817	0.960879
3.21035	0.961601
3.21255	0.962447
3.21476	0.964968
3.21698	0.969656
3.21919	0.966702
3.22139	0.961659
3.22359	0.962045
3.22579	0.95952
3.22799	0.955724
3.23018	0.95018
3.23236	0.945217
3.23455	0.948546
3.23674	0.9504
3.23893	0.953228
3.24112	0.955227
3.2433	0.951592
3.24549	0.951531
3.24769	0.94872
3.24989	0.948177
3.25207	0.949131
3.25425	0.94876
3.25645	0.948987
3.25866	0.950331
3.26086	0.947719
3.26307	0.947072
3.26527	0.943204
3.26747	0.938458
3.26966	0.937223
3.27185	0.938545
3.27402	0.940238
3.2762	0.938593
3.27839	0.933863
3.28057	0.933925
3.28276	0.935484
3.28497	0.934755
3.2872	0.935856
3.28941	0.941544
3.2916	0.943703
3.29381	0.944522
3.29605	0.943112
3.29828	0.942532
3.3005	0.947692
3.30269	0.950081
3.30487	0.951104
3.30705	0.957222
3.30927	0.957673
3.3115	0.952191
3.31374	0.950584
3.31595	0.953659
3.31814	0.956517
3.32033	0.951143
3.32254	0.943943
3.32475	0.941383
3.32694	0.942924
3.32914	0.945052
3.33134	0.941338
3.33354	0.94055
3.33574	0.941733
3.33795	0.945824
3.34014	0.940125
3.34233	0.932486
3.34453	0.929921
3.34674	0.926819
3.34894	0.924962
3.35113	0.923964
3.35334	0.924301
3.35555	0.928098
3.35776	0.929436
3.35996	0.928332
3.36215	0.928022
3.36435	0.931331
3.36653	0.931047
3.36872	0.930726
3.37091	0.931533
3.3731	0.929903
3.37529	0.930343
3.37748	0.934128
3.37968	0.935214
3.38188	0.937117
3.38406	0.935562
3.38626	0.930616
3.38846	0.928312
3.39066	0.924152
3.39285	0.920935
3.39505	0.920069
3.39723	0.922474
3.39942	0.926972
3.40161	0.933035
3.4038	0.936711
3.40601	0.93681
3.4082	0.940359
3.4104	0.939004
3.41259	0.936652
3.41478	0.929566
3.41697	0.920317
3.41917	0.912658
3.42136	0.911424
3.42355	0.912972
3.42575	0.912898
3.42796	0.912971
3.43016	0.914488
3.43233	0.911626
3.43452	0.907737
3.43672	0.906857
3.43892	0.906336
3.44111	0.907496
3.4433	0.909184
3.4455	0.913514
3.44769	0.913761
3.44987	0.911732
3.45206	0.910727
3.45425	0.913793
3.45644	0.917106
3.45863	0.920717
3.46083	0.923938
3.46302	0.923062
3.46522	0.923779
3.46742	0.92495
3.46961	0.924334
3.47181	0.925083
3.47399	0.924477
3.47617	0.920569
3.47836	0.924646
3.48055	0.930187
3.48274	0.931954
3.48492	0.928434
3.4871	0.928845
3.48929	0.932616
3.49149	0.933195
3.49369	0.927651
3.49589	0.927868
3.49809	0.934729
3.5003	0.939644
3.5025	0.938981
3.50469	0.93305
3.50689	0.928485
3.50908	0.928041
3.51126	0.931771
3.51345	0.935857
3.51565	0.939155
3.51785	0.941072
3.52004	0.945764
3.52223	0.948829
3.52442	0.949215
3.52661	0.9516
3.5288	0.948604
3.53099	0.944629
3.53319	0.939362
3.53539	0.93492
3.53759	0.929137
3.53978	0.925749
3.54196	0.924771
3.54415	0.923986
3.54636	0.924264
3.54856	0.926103
3.55075	0.92971
3.55294	0.930727
3.55515	0.932181
3.55735	0.936184
3.55953	0.943482
3.56172	0.948773
3.56391	0.952478
3.5661	0.954453
3.56829	0.950387
3.57048	0.948898
3.57267	0.947896
3.57488	0.950417
3.57708	0.954685
3.57928	0.957333
3.58148	0.960949
3.58368	0.96656
3.58588	0.971074
3.58808	0.97714
3.59028	0.984507
3.59246	0.989821
3.59465	0.988037
3.59685	0.987934
3.59904	0.987763
3.60123	0.983362
3.60341	0.973944
3.60561	0.967473
3.60781	0.96177
3.61001	0.956196
3.61221	0.950221
3.61441	0.947454
3.61659	0.947967
3.61878	0.951435
3.62098	0.956311
3.62318	0.96135
3.62538	0.962157
3.62757	0.961667
3.62976	0.957267
3.63196	0.949809
3.63416	0.94848
3.63634	0.952236
3.63851	0.951882
3.64069	0.956992
3.64289	0.970414
3.6451	0.975091
3.64731	0.973805
3.64951	0.96586
3.6517	0.957685
3.6539	0.95817
3.65611	0.960469
3.65831	0.961915
3.6605	0.958406
3.66269	0.955376
3.66488	0.95356
3.66707	0.948557
3.66925	0.944578
3.67145	0.943043
3.67363	0.941925
3.67582	0.938969
3.67801	0.936748
3.6802	0.938682
3.68241	0.942802
3.68461	0.939882
3.68681	0.939655
3.68901	0.942677
3.6912	0.945256
3.6934	0.948716
3.6956	0.94918
3.6978	0.947447
3.70001	0.949315
3.70221	0.952684
3.7044	0.953759
3.70659	0.950344
3.70878	0.949509
3.71098	0.951349
3.7132	0.952879
3.71542	0.953404
3.71762	0.955893
3.71982	0.96393
3.72202	0.97199
3.72422	0.977276
3.72641	0.975141
3.7286	0.97119
3.73079	0.965241
3.73299	0.957636
3.73517	0.949807
3.73735	0.953788
3.73954	0.95545
3.74172	0.957843
3.74391	0.957869
3.74611	0.958532
3.74832	0.962915
3.75052	0.961267
3.75273	0.952785
3.75493	0.943488
3.75713	0.939139
3.75932	0.940038
3.76151	0.942849
3.7637	0.946239
3.76589	0.949702
3.7681	0.951398
3.77032	0.951221
3.77253	0.948772
3.77472	0.948419
3.77691	0.950771
3.7791	0.949837
3.78129	0.949469
3.78348	0.952211
3.78567	0.954951
3.78787	0.957319
3.79007	0.957679
3.79226	0.954977
3.79446	0.954869
3.79667	0.954105
3.79887	0.953791
3.80107	0.955491
3.80327	0.964871
3.80545	0.970769
3.80762	0.974297
3.80981	0.975958
3.81202	0.975857
3.81423	0.972766
3.81645	0.971784
3.81865	0.97075
3.82084	0.971623
3.82302	0.969886
3.82521	0.965037
3.8274	0.961717
3.82959	0.958756
3.83178	0.96059
3.83397	0.959478
3.83617	0.953729
3.83837	0.949132
3.84057	0.942285
3.84277	0.937016
3.84495	0.934857
3.84713	0.933042
3.84931	0.932224
3.85152	0.931291
3.85372	0.931867
3.85591	0.933329
3.85811	0.937082
3.86031	0.93927
3.8625	0.938978
3.86468	0.932997
3.86688	0.924974
3.86908	0.917994
3.87128	0.911709
3.87347	0.909161
3.87567	0.908618
3.87788	0.905654
3.88009	0.901163
3.88229	0.899456
3.88448	0.900409
3.88667	0.903556
3.88887	0.907007
3.89107	0.916846
3.89327	0.927468
3.89546	0.933996
3.89766	0.936668
3.89985	0.938129
3.90205	0.941651
3.90426	0.94729
3.90646	0.953132
3.90866	0.956253
3.91086	0.961575
3.91307	0.963222
3.91528	0.960393
3.91748	0.961664
3.91967	0.965106
3.92185	0.968517
3.92404	0.975202
3.92625	0.97488
3.92846	0.969333
3.93066	0.968683
3.93286	0.97094
3.93505	0.970082
3.93724	0.968738
3.93944	0.968639
3.94164	0.969649
3.94384	0.971154
3.94605	0.976579
3.94826	0.981395
3.95046	0.98469
3.95266	0.985831
3.95486	0.984502
3.95705	0.981028
3.95925	0.977064
3.96144	0.975338
3.96363	0.977585
3.96583	0.9843
3.96802	0.984786
3.97022	0.982412
3.9724	0.981624
3.97459	0.982975
3.9768	0.981083
3.97901	0.978845
3.98122	0.975539
3.98341	0.973161
3.98561	0.974144
3.9878	0.974358
3.99	0.97599
3.9922	0.974306
3.99439	0.973069
3.99657	0.973035
3.99876	0.975138
4.00097	0.980074
4.00318	0.987621
4.00537	0.99181
4.00755	0.993008
4.00973	0.998359
4.01192	1.00266
4.01411	1.00566
4.01631	1.0084
4.01849	1.01066
4.02068	1.01168
4.02288	1.01529
4.02508	1.01764
4.02728	1.01963
4.02948	1.01991
4.03167	1.0193
4.03386	1.01557
4.03605	1.01483
4.03825	1.01482
4.04045	1.01531
4.04264	1.0136
4.04483	1.00972
4.04702	1.00234
4.04922	0.998833
4.05141	1.00144
4.0536	1.00795
4.0558	1.01766
4.058	1.02265
4.0602	1.022
4.0624	1.01978
4.0646	1.01743
4.06679	1.01425
4.06898	1.01184
4.07118	1.01229
4.07337	1.01123
4.07556	1.0107
4.07775	1.00912
4.07995	1.0059
4.08215	0.999071
4.08434	0.993741
4.08652	0.994536
4.08871	0.99995
4.0909	1.00356
4.09308	1.00769
4.09528	1.01351
4.09747	1.01508
4.09965	1.01511
4.10183	1.01906
4.10402	1.02128
4.10621	1.01952
4.10841	1.01921
4.11062	1.01589
4.11282	1.01107
[truncated: 445 more rows]

## Sheet: Figure S3
	Figure S3c		Figure S3d		Figure S3e
Time (ns)	Acceleration (10^7 m/s^2)	Velocity (m/s)	Strain rate (10^5 s^-1)	Strain (‰)	Displacement (μm)
0	0.0102917	5.79773e-05	0.00753072	0.002502	0.00079075
0.5	0.00442325	9.68835e-05	0.0290499	0.0025045	0.00067598
1	-0.00728775	0.00013136	0.055417	0.0025257	0.00056121
1.5	-0.0208378	0.00014353	0.0833957	0.0061201	0.00044644
2	-0.0312015	0.000110056	0.109749	0.012904	0.00033168
2.5	-0.0342161	2.79997e-06	0.131245	0.019842	0.00021691
3	-0.0284209	-0.00020993	0.144654	0.026798	0.00010214
3.5	-0.0162081	-0.00056153	0.146817	0.03376	-1.2634e-05
4	-0.0038166	-0.00108	0.137368	0.040725	-0.0001274
4.5	-5.56625e-05	-0.00181	0.0977437	0.047695	-0.00024217
5	-0.0140539	-0.00276	0.0798449	0.054674	-0.00035694
5.5	-0.0526675	-0.00394	0.145005	0.061676	-0.00047171
6	-0.118316	-0.00535	0.272126	0.068737	-0.00058648
6.5	-0.207907	-0.00698	0.439647	0.07586	-0.00226
7	-0.313159	-0.00879	0.618328	0.088775	-0.00496
7.5	-0.422203	-0.01072	0.782545	0.14176	-0.00766
8	-0.521911	-0.01269	0.93895	0.19502	-0.01037
8.5	-0.600172	-0.0146	1.08238	0.24829	-0.01307
9	-0.647409	-0.01632	1.19862	0.30157	-0.01578
9.5	-0.656901	-0.01774	1.28578	0.35485	-0.01848
10	-0.623983	-0.01868	1.40391	0.41728	-0.02737
10.5	-0.544653	-0.01902	1.58104	0.49598	-0.03744
11	-0.414388	-0.01858	1.76659	0.57948	-0.04752
11.5	-0.227974	-0.01724	1.94903	0.6766	-0.0632
12	0.0192203	-0.01485	2.10691	0.77755	-0.08031
12.5	0.328645	-0.01134	2.21569	0.88463	-0.09447
13	0.695385	-0.00662	2.29891	0.99706	-0.10398
13.5	1.10556	-0.000659495	2.34953	1.11	-0.11348
14	1.53548	0.00652	2.33761	1.24	-0.11304
14.5	1.95349	0.01485	2.29219	1.35	-0.11173
15	2.32438	0.02424	2.24556	1.47	-0.10805
15.5	2.61583	0.03451	2.23499	1.58	-0.10262
16	2.80506	0.04547	2.21164	1.68	-0.09513
16.5	2.88401	0.05687	2.10726	1.78	-0.08086
17	2.86112	0.06844	1.95197	1.89	-0.05171
17.5	2.759	0.07988	1.74976	2	-0.00424
18	2.60811	0.09088	1.50522	2.1	0.05464
18.5	2.43786	0.10114	1.21598	2.14	0.11944
19	2.26761	0.11036	0.881023	2.19	0.18547
19.5	2.09995	0.11827	0.575249	2.23	0.24735
20	1.91868	0.12464	0.356466	2.25	0.30391
20.5	1.69224	0.12928	0.244723	2.27	0.3608
21	1.38231	0.13207	0.16873	2.27	0.43462
21.5	0.955535	0.13292	0.0808462	2.28	0.5124
22	0.395337	0.13184	0.0241352	2.28	0.60433
22.5	-0.289207	0.12887	-0.0489674	2.28	0.70192
23	-1.06017	0.12413	-0.14714	2.28	0.79508
23.5	-1.85436	0.11779	-0.227662	2.28	0.87945
24	-2.59326	0.11008	-0.285664	2.26	0.94952
24.5	-3.19711	0.10125	-0.323522	2.24	1.0069
25	-3.59994	0.09158	-0.347072	2.21	1.0548
25.5	-3.7621	0.08137	-0.346168	2.2	1.0967
26	-3.67729	0.07092	-0.324196	2.19	1.1318
26.5	-3.37281	0.06053	-0.282727	2.18	1.1616
27	-2.90305	0.05046	-0.236366	2.16	1.1739
27.5	-2.33806	0.04096	-0.23031	2.15	1.1813
28	-1.75013	0.03222	-0.24917	2.13	1.1786
28.5	-1.20134	0.0244	-0.249494	2.12	1.1772
29	-0.734876	0.01761	-0.227138	2.12	1.1772
29.5	-0.371442	0.01191	-0.199268	2.11	1.1761
30	-0.110959	0.0073	-0.175497	2.09	1.1748
30.5	0.061714	0.00376	-0.146643	2.08	1.1734
31	0.169045	0.00123	-0.10345	2.07	1.1717
31.5	0.233305	-0.000414916	-0.051014	2.07	1.1698
32	0.271097	-0.00128	-0.00342424	2.07	1.1678
32.5	0.290944	-0.00151	0.019007	2.07	1.168
33	0.293941	-0.00125	-0.0100839	2.07	1.1699
33.5	0.276677	-0.000647106	-0.0980862	2.07	1.1719
34	0.235096	0.000168635	-0.208252	2.07	1.1743
34.5	0.167975	0.00107	-0.278319	2.06	1.1773
35	0.0790112	0.00196	-0.261657	2.05	1.1804
35.5	-0.0229353	0.00275	-0.185641	2.02	1.1835
36	-0.125253	0.00339	-0.100855	2	1.1865
36.5	-0.214065	0.00383	-0.0243823	2	1.1896
37	-0.276986	0.00406	0.0398415	2.02	1.1925
37.5	-0.30543	0.00409	0.0803939	2.04	1.1923
38	-0.296016	0.00392	0.0631375	2.03	1.1921
38.5	-0.25091	0.00359	-0.0165618	2.03	1.1918
39	-0.177258	0.00313	-0.10473	2.02	1.1916
39.5	-0.0859641	0.00257	-0.140163	2.01	1.1913
40	0.00987281	0.00197	-0.112779	2.01	1.1911
40.5	0.0966473	0.00134	-0.0737063	2	1.1913
41	0.161931	0.000730885	-0.0537972	2	1.1918
41.5	0.196063	0.000152535	-0.0403823	2	1.1923
42	0.193546	-0.000375992	-0.0333753	2	1.1927
42.5	0.154066	-0.000846143	-0.0344242	2	1.1932
43	0.0829018	-0.00126	-0.0387413	1.99	1.1937
43.5	-0.00951947	-0.00161	-0.0361142	1.99	1.1939
44	-0.109035	-0.00191	-0.0394545	1.99	1.1937
44.5	-0.200041	-0.00216	-0.0647156	1.99	1.1935
45	-0.268301	-0.00239	-0.108573	1.98	1.1934
45.5	-0.303688	-0.00258	-0.155611	1.98	1.1932
46	-0.302195	-0.00275	-0.173865	1.98	1.193
46.5	-0.266637	-0.00291	-0.15959	1.96	1.1927
47	-0.205795	-0.00304	-0.131522	1.95	1.1897
47.5	-0.132127	-0.00314	-0.0640956	1.94	1.1866
48	-0.0586225	-0.00322	-0.0217995	1.94	1.1836
48.5	0.00437619	-0.00326	-0.00800233	1.95	1.1805
49	0.0514896	-0.00326	0.0154942	1.95	1.1775
49.5	0.0830981	-0.00321	0.0322564	1.95	1.1744
50	0.104381	-0.0031	0.0515245	1.96	1.1722
50.5	0.122886	-0.00294	0.0540606	1.93	1.1703
51	0.145378	-0.00273	0.0473986	1.95	1.1685
51.5	0.17494	-0.00247	0.0268741	1.95	1.1666
52	0.209273	-0.00218	-0.0221375	1.97	1.164
52.5	0.240768	-0.00187	-0.0796294	1.96	1.1619
53	0.258423	-0.00155	-0.159441	1.95	1.1609
53.5	0.251096	-0.00125	-0.194571	1.94	1.1602
54	0.211146	-0.000971599	-0.17773	1.92	1.1609
54.5	0.1374	-0.000742937	-0.155466	1.91	1.1631
55	0.0365088	-0.000572976	-0.0892984	1.91	1.166
55.5	-0.077782	-0.000470673	-0.0111911	1.92
56	-0.187314	-0.000440046	0.0555664	1.92
56.5	-0.273491	-0.000479603	0.108643	1.91
57	-0.321485	-0.000582174	0.133131	1.91
57.5	-0.323574	-0.000735178	0.131459	1.93
58	-0.280735	-0.000921306	0.14252	1.94
58.5	-0.202128	-0.00112	0.165793	1.95
59	-0.102668	-0.00131	0.158207	1.96
59.5	0.000594271	-0.00146	0.126121	1.96
60	0.0922933	-0.00155	0.121177	1.96
60.5	0.161767	-0.00157	0.130995	1.97
61	0.204577	-0.00149	0.131431	1.98
61.5	0.222279	-0.0013	0.127869	1.99
62	0.220714	-0.00101	0.0972821	1.99
62.5	0.207461	-0.000602182	0.0083683	2
63	0.189309	-9.79167e-05	-0.0850163	1.99
63.5	0.170469	0.000490565	-0.130163	1.99
64	0.152002	0.00114	-0.153748	1.98
64.5	0.132482	0.00183	-0.193441	1.97
65	0.109552	0.00253	-0.194683	1.95
65.5	0.0817269	0.00321	-0.133893	1.95
66	0.04978	0.00383	-0.0707855	1.95
66.5	0.0171989	0.00438	-0.0486294	1.94
67	-0.0104926	0.00483	-0.0925012	1.93
67.5	-0.0273518	0.00515	-0.154946	1.95
68	-0.0290765	0.00534	-0.161517	1.94
68.5	-0.0148395	0.00538	-0.116837	1.92
69	0.0117242	0.00529	-0.0771422	1.9
69.5	0.0427728	0.00506	-0.0545012	1.9
70	0.0677953	0.00471	0.00277622	1.91
70.5	0.0761002	0.00425	0.0814639	1.92
71	0.0596315	0.00372	0.114559	1.92
71.5	0.0153698	0.00313	0.0845618	1.92
72	-0.0533501	0.00251	0.0251119	1.92
72.5	-0.137009	0.00189	-0.0136737	1.92
73	-0.221596	0.0013	-0.039965	1.92
73.5	-0.291461	0.000755438	-0.0684079	1.92
74	-0.332674	0.000279985	-0.0945361	1.92
74.5	-0.336087	-0.000112025	-0.107583	1.92
75	-0.299368	-0.000410518	-0.112646	1.91
75.5	-0.227504	-0.000610717	-0.105587	1.9
76	-0.131687	-0.00071311	-0.0824732	1.89
76.5	-0.0268262	-0.000723168	-0.0598438	1.89
77	0.0716518	-0.00065082	-0.0422634	1.89
77.5	0.150973	-0.000509743	-0.0244779	1.89
78	0.203363	-0.000316513	0.00201865	1.89
78.5	0.227059	-8.9666e-05	0.0419347	1.89
79	0.225777	0.000151282	0.0993636	1.89
79.5	0.206886	0.000386798	0.181667	1.89
80	0.178814	0.000598242	0.249911	1.91
80.5	0.148457	0.000768688	0.277196	1.92
81	0.119309	0.000883628	0.268312	1.94
81.5	0.0908269	0.000931525	0.21649	1.95
82	0.0592034	0.000904227	0.140054	1.97
82.5	0.019284	0.000797219	0.0624802	1.96
83	-0.0329432	0.000609714	-0.00749417	1.96
83.5	-0.0980555	0.000344606	-0.0644499	1.96
84	-0.171832	8.2789e-06	-0.0989068	1.96
84.5	-0.2453	-0.000389703	-0.108688	1.96
85	-0.306294	-0.000837011	-0.112804	1.95
85.5	-0.342179	-0.00132	-0.104821	1.94
86	-0.343075	-0.00182	-0.0805175	1.94
86.5	-0.304699	-0.00232	-0.069014	1.93
87	-0.230045	-0.00281	-0.101918	1.93
87.5	-0.129386	-0.00326	-0.142629	1.93
88	-0.0184958	-0.00366	-0.123562	1.93
88.5	0.0845172	-0.00399	-0.073986	1.92
89	0.163038	-0.00425	-0.0231655	1.9
89.5	0.205498	-0.00441	0.0234802	1.89
90	0.207805	-0.00448	0.0585594	1.91
90.5	0.17406	-0.00445	0.0961212	1.93
91	0.11543	-0.00431	0.124117	1.93
91.5	0.0474715	-0.00407	0.110984	1.93
92	-0.013415	-0.00375	0.0478834	1.93
92.5	-0.0535352	-0.00333	0.00660373	1.93
93	-0.0646449	-0.00285	0.025986	1.93
93.5	-0.0453054	-0.0023	0.0445851	1.94
94	-0.00064627	-0.00172	0.0525991	1.94
94.5	0.059279	-0.00112	0.0420629	1.94
95	0.122042	-0.000511802	-0.00685082	1.94
95.5	0.17563	7.89358e-05	-0.0680536	1.94
96	0.210821	0.000635445	-0.123072	1.94
96.5	0.222679	0.00114	-0.165725	1.93
97	0.210944	0.00158	-0.188984	1.92
97.5	0.179411	0.00194	-0.184818	1.91
98	0.134565	0.00222	-0.152942	1.9
98.5	0.0839108	0.0024	-0.101035	1.89
99	0.0343938	0.0025	-0.0352937	1.89
99.5	-0.00876376	0.0025	0.0252051	1.89
100	-0.0426577	0.00241	0.0664429	1.89

## Sheet: Figure S5
		Figure S5a			Figure S5b			Figure S5c		Figure S5d		Figure S5e			Figure S5f
		Temperature (K)			Force (μN)							Force (μN)			Displacement (μm)
		P_Hotter	P_Colder	P_Center	FNgrd	FNpro	Net force	Acceleration (10^7 m/s^2)	Velocity (m/s)	Strain rate (10^5 s^-1)	Strain (‰)	Hotter	Colder	Entire	Hotter	Colder	Entire
45	0	293.21	293.15	293.18	0.00046977	0.00246323	-0.00199346	0.0107739	0.01173	0.123456	0.011051	0.011887	-0.030643	0.00318074	0.01506	-0.00938	0.00374
45.5	0.5	293.25	293.15	293.21	0.00074247	0.00279638	-0.00205391	0.0107704	0.01214	0.000260657	0.023642	-0.014414	0.056233	0.00258793	0.01081	-0.0179	0.00377
46	1	293.31	293.15	293.23	0.0011427	-0.052344	0.0534867	0.0119155	0.01167	-0.0263633	0.01088	-0.041671	-0.10456	0.00071185	0.0248	0.00818	0.00479
46.5	1.5	293.39	293.15	293.28	0.0017331	-0.00618596	0.00791906	0.014387	0.01039	0.0554126	0.012408	0.016221	0.095563	-0.00227413	0.02445	-0.00731	0.00523
47	2	293.5	293.15	293.33	0.0025515	-0.00479155	0.00734305	0.018257	0.00856	0.0676997	0.024989	-0.019365	-0.070129	-0.00603595	0.03569	-0.00183	0.00601
47.5	2.5	293.67	293.15	293.42	0.0037875	0.00329468	0.00049282	0.0236272	0.00663	-0.0289126	0.018372	0.002015	0.028309	-0.0100819	0.03388	-0.00513	0.00652
48	3	293.92	293.15	293.55	0.005572	0.0159172	-0.0103452	0.030813	0.00529	-0.0127291	0.019383	-0.0081997	0.007571	-0.0137768	0.03625	-0.00124	0.00745
48.5	3.5	294.25	293.15	293.73	0.0080105	0.00757436	0.000436141	0.0405613	0.0054	0.162272	0.018431	-0.018827	-0.024085	-0.016367	0.03675	-0.00111	0.00791
49	4	294.71	293.15	293.96	0.011373	0.0443082	-0.0329352	0.054304	0.00805	0.259579	0.03133	0.022176	0.064124	-0.0170167	0.0396	-0.00629	0.00846
49.5	4.5	295.33	293.16	294.29	0.015825	0.0160987	-0.00027372	0.0744468	0.01449	0.294192	0.053016	-0.050038	-0.016141	-0.0148538	0.0464	-0.00339	0.00953
50	5	296.18	293.16	294.73	0.022062	0.0234076	-0.00134561	0.104674	0.02611	0.286519	0.053894	-0.025875	0.015918	-0.00902427	0.05509	-0.00886	0.00779
50.5	5.5	297.28	293.17	295.3	0.029987	0.0353556	-0.00536864	0.150206	0.04437	0.347468	0.08414	-0.051595	-0.021489	0.00124784	0.07651	-0.00175	0.00701
51	6	298.75	293.17	296.06	0.040677	0.00395907	0.0367179	0.21789	0.0707	0.41554	0.089422	-0.0043065	0.0096236	0.0165981	0.08896	-7.4409e-05	0.00844
51.5	6.5	300.62	293.18	297.02	0.05431	0.0357207	0.0185893	0.315966	0.10648	0.572501	0.12402	-0.097282	0.024101	0.0374603	0.11456	-0.00314	0.00944
52	7	302.97	293.19	298.24	0.071446	0.0603256	0.0111204	0.453371	0.15289	0.832085	0.14682	-0.10704	-0.030491	0.0640099	0.1552	-0.00403	0.01056
52.5	7.5	305.89	293.2	299.74	0.092687	0.0705374	0.0221496	0.638494	0.21086	1.02939	0.20579	-0.076715	0.023085	0.0961182	0.18513	-0.00706	0.01058
53	8	309.59	293.22	301.65	0.11961	0.107541	0.012069	0.877443	0.28099	1.21972	0.25523	-0.11476	-0.025685	0.133319	0.22904	-0.0033	0.01114
53.5	8.5	314.05	293.24	303.94	0.15209	0.131065	0.0210251	1.17206	0.36344	1.44805	0.32174	-0.11304	0.015329	0.174794	0.29612	-0.01028	0.01153
54	9	319.37	293.27	306.67	0.19085	0.163369	0.0274806	1.51803	0.4579	1.7156	0.40208	-0.12069	0.0071064	0.219379	0.39004	-0.01088	0.01715
54.5	9.5	325.63	293.3	309.88	0.23647	0.145283	0.0911872	1.90364	0.56355	1.91849	0.49505	-0.11533	0.010913	0.265589	0.53203	-0.01448	0.0279
55	10	333.08	293.34	313.69	0.29079	0.203807	0.0869833	2.3095	0.67904	2.20636	0.59347	-0.11667	0.014133	0.311675	0.7464	-0.01861	0.03566
55.5	10.5	341.62	293.38	318.06	0.35303	0.203715	0.149315	2.7096	0.80249	2.62464	0.71262	-0.11905	0.0080363	0.355691	0.99444	-0.02204	0.05168
56	11	351.28	293.44	322.99	0.42349	0.247032	0.176458	3.07365	0.93154	2.97809	0.85645	-0.11496	0.02695	0.395589	1.2921	-0.02698	0.07854
56.5	11.5	362.07	293.51	328.49	0.50222	0.253493	0.248727	3.37046	1.0634	3.23453	1.02	-0.12255	0.04069	0.429325	1.707	-0.03583	0.11456
57	12	374.15	293.59	334.64	0.59037	0.336686	0.253684	3.57167	1.19497	3.53845	1.18	-0.11521	0.0014554	0.454973	2.2454	-0.03602	0.17064
57.5	12.5	387.3	293.68	341.31	0.68626	0.388607	0.297653	3.65514	1.32289	3.89247	1.37	-0.11905	0.034322	0.470844	2.8461	-0.04574	0.24386
58	13	401.41	293.78	348.46	0.78927	0.431158	0.358112	3.60735	1.44375	4.1774	1.57	-0.11554	0.066579	0.475592	3.5436	-0.05473	0.33518
58.5	13.5	416.38	293.9	356.03	0.8985	0.564869	0.333631	3.42425	1.55412	4.36537	1.78	-0.11788	0.045176	0.468312	4.3503	-0.06963	0.44533
59	14	432.17	294.03	363.99	1.0138	0.673866	0.339934	3.11057	1.6508	4.52049	2.01	-0.11872	0.097502	0.448617	5.2501	-0.1036	0.58058
59.5	14.5	448.46	294.18	372.2	1.1327	0.797145	0.335555	2.67783	1.73088	4.62274	2.23	-0.1158	0.045157	0.416677	6.2306	-0.1259	0.73535
60	15	465.09	294.35	380.55	1.2541	0.95187	0.30223	2.14182	1.79189	4.6968	2.47	-0.11897	0.094885	0.373242	7.2891	-0.16478	0.90461
60.5	15.5	481.84	294.53	388.95	1.3763	1.096	0.280304	1.52033	1.83192	4.72754	2.7	-0.11327	0.11857	0.319613	8.3987	-0.21887	1.0898
61	16	498.43	294.74	397.25	1.4973	1.30157	0.195735	0.83182	1.8497	4.69397	2.94	-0.11728	0.11221	0.257595	9.5341	-0.25472	1.3016
61.5	16.5	514.74	294.96	405.4	1.6162	1.49531	0.120885	0.0953882	1.84466	4.55483	3.17	-0.11858	0.11094	0.1894	10.671	-0.30058	1.5214
62	17	530.65	295.2	413.32	1.7321	1.70178	0.0303207	-0.667969	1.81695	4.3576	3.4	-0.11574	0.11887	0.11754	11.809	-0.36146	1.7532
62.5	17.5	545.63	295.46	420.77	1.8411	1.92383	-0.0827277	-1.43353	1.76743	4.15157	3.61	-0.11564	0.12003	0.0446868	12.91	-0.46715	1.9877
63	18	560.07	295.72	427.95	1.9462	2.11772	-0.17152	-2.1713	1.69767	3.90826	3.81	-0.11634	0.11842	-0.0264707	13.98	-0.59067	2.219
63.5	18.5	573.31	296.02	434.51	2.0423	2.31825	-0.275947	-2.84577	1.60982	3.64417	4	-0.11758	0.11495	-0.0933762	14.963	-0.74067	2.4353
64	19	585.51	296.33	440.56	2.1306	2.53056	-0.399961	-3.41765	1.50659	3.34731	4.17	-0.11646	0.11647	-0.153744	15.86	-0.89933	2.6285
64.5	19.5	597.02	296.65	446.27	2.2139	2.67884	-0.464943	-3.84778	1.39106	3.03829	4.34	-0.11376	0.12295	-0.20568	16.699	-1.0638	2.8063
65	20	606.71	297.01	451.09	2.2836	2.77786	-0.494261	-4.10278	1.26661	2.72094	4.48	-0.11663	0.11733	-0.247776	17.372	-1.2364	2.9391
65.5	20.5	615.96	297.37	455.68	2.3499	2.80569	-0.455786	-4.16123	1.13671	2.40026	4.61	-0.11628	0.11116	-0.279172	17.997	-1.4127	3.0594
66	21	623.65	297.75	459.52	2.4046	2.82076	-0.416158	-4.019	1.00487	2.05491	4.72	-0.11454	0.12097	-0.299582	18.464	-1.5962	3.1357
66.5	21.5	630.33	298.15	462.88	2.4517	2.81448	-0.362782	-3.69227	0.8744	1.76389	4.81	-0.11673	0.11656	-0.309282	18.834	-1.7721	3.1859
67	22	636.11	298.57	465.82	2.492	2.71566	-0.223662	-3.21712	0.74836	1.579	4.9	-0.11669	0.11634	-0.309063	19.082	-1.9239	3.212
67.5	22.5	641.29	299.01	468.47	2.5278	2.6953	-0.167497	-2.64552	0.62942	1.36943	4.97	-0.11517	0.1191	-0.300153	19.249	-2.0595	3.222
68	23	645.41	299.46	470.62	2.5556	2.75019	-0.194595	-2.03807	0.51977	1.12246	5.03	-0.092827	0.11612	-0.284115	19.285	-2.1281	3.2122
68.5	23.5	648.84	299.93	472.46	2.5781	2.63207	-0.053967	-1.45503	0.4211	0.921286	5.08	-0.10747	0.1114	-0.262725	19.344	-2.1986	3.2074
69	24	651.61	300.43	473.98	2.5955	2.51466	0.0808448	-0.947335	0.33452	0.7644	5.13	-0.11465	0.11869	-0.237854	19.431	-2.277	3.2049
69.5	24.5	653.85	300.93	475.28	2.609	2.5622	0.0467995	-0.549457	0.26059	0.583286	5.16	-0.11264	0.11094	-0.211334	19.508	-2.3665	3.2006
70	25	655.66	301.46	476.38	2.619	2.66987	-0.0508708	-0.275628	0.19935	0.442	5.18	-0.11067	0.12213	-0.184857	19.59	-2.4607	3.1981
70.5	25.5	657.08	302	477.32	2.626	2.68364	-0.0576402	-0.120036	0.15035	0.344543	5.2	-0.11115	0.10699	-0.159873	19.666	-2.5524	3.1959
71	26	658.15	302.55	478.1	2.6302	2.79478	-0.164581	-0.0607751	0.11273	0.234971	5.22	-0.10966	0.12036	-0.137529	19.716	-2.6559	3.1903
71.5	26.5	658.95	303.13	478.76	2.6324	2.80849	-0.176088	-0.0664489	0.0853	0.1834	5.23	-0.11652	0.10504	-0.118618	19.771	-2.7463	3.1845
72	27	659.5	303.71	479.33	2.6324	2.71478	-0.0823829	-0.103782	0.06662	0.159429	5.23	-0.10728	0.11345	-0.103578	19.83	-2.8285	3.1796
72.5	27.5	659.88	304.32	479.82	2.6311	2.80143	-0.170328	-0.144479	0.05513	0.109914	5.25	-0.070598	0.086941	-0.0924952	19.867	-2.9105	3.1754
73	28	660.08	304.94	480.24	2.6283	2.79951	-0.171213	-0.169886	0.04922	-0.00834286	5.24	-0.10466	0.12096	-0.0851505	19.922	-3.0168	3.1694
73.5	28.5	660.16	305.57	480.62	2.6246	2.75787	-0.133266	-0.172673	0.04729	-0.0438	5.25	-0.068505	0.10219	-0.0810718	19.952	-3.1043	3.1621
74	29	660.11	306.21	480.95	2.6196	2.73257	-0.112967	-0.155556	0.04791	-0.0423143	5.24	-0.053494	0.11206	-0.0796047	19.98	-3.18	3.1539
74.5	29.5	659.98	306.87	481.24	2.6141	2.81092	-0.196822	-0.127807	0.04977	-0.0684286	5.24	0.035966	0.061713	-0.0799869	20.003	-3.2599	3.1422
75	30	659.76	307.55	481.5	2.6077	2.72506	-0.117359	-0.100767	0.05183	-0.0272286	5.23	-0.10447	0.11248	-0.0814228	20.024	-3.355	3.1392
75.5	30.5	659.48	308.23	481.73	2.6008	2.64548	-0.0446848	-0.0837017	0.05325	-0.0779714	5.23	-0.0060907	0.063074	-0.0831505	20.047	-3.4453	3.1403
76	31	659.12	308.92	481.94	2.5931	2.61376	-0.0206649	-0.0810408	0.05348	-0.1672	5.24	-0.098588	0.11148	-0.0844984	20.075	-3.5271	3.1379
76.5	31.5	658.72	309.63	482.13	2.5851	2.68902	-0.103919	-0.0915719	0.0522	-0.1764	5.21	-0.0044127	0.11877	-0.0849274	20.085	-3.5935	3.1368
77	32	658.26	310.35	482.31	2.5766	2.74082	-0.164215	-0.109509	0.04932	-0.0728	5.22	-0.058933	0.10469	-0.0840569	20.097	-3.6599	3.1324
77.5	32.5	657.77	311.08	482.47	2.5677	2.63639	-0.0686917	-0.12686	0.04493	0.0985143	5.21	-0.025154	0.11788	-0.0816753	20.111	-3.7366	3.128
78	33	657.23	311.82	482.62	2.5584	2.70718	-0.148777	-0.136204	0.03927	0.118114	5.21	-0.036599	0.11122	-0.0777365	20.144	-3.8018	3.1258
78.5	33.5	656.68	312.56	482.76	2.5489	2.58637	-0.0374706	-0.132984	0.03269	-0.165943	5.24	-0.011271	0.11046	-0.0723441	20.159	-3.869	3.1242
79	34	656.08	313.31	482.88	2.539	2.54526	-0.00625891	-0.116691	0.0256	-0.507457	5.2	0.037951	0.11631	-0.0657276	20.146	-3.9367	3.118
79.5	34.5	655.46	314.08	482.99	2.5289	2.61141	-0.0825085	-0.0906808	0.01841	-0.319314	5.17	-0.010396	0.10809	-0.0582127	20.151	-3.9853	3.1161
80	35	654.81	314.85	483.09	2.5185	2.56053	-0.0420284	-0.0608591	0.01152	-0.0322571	5.17	-0.023393	0.10467	-0.0501911	20.155	-4.0416	3.1163
80.5	35.5	654.14	315.63	483.19	2.5078	2.50323	0.00456606	-0.0337426	0.00525	-0.1164	5.18	-0.0094624	0.085703	-0.0420899	20.157	-4.1053	3.1135
81	36	653.45	316.41	483.27	2.4971	2.53183	-0.034733	-0.0145556	-0.000142184	-0.288829	5.15	0.014574	0.089597	-0.0343451	20.155	-4.1621	3.1109
81.5	36.5	652.75	317.2	483.36	2.486	2.47327	0.0127256	-0.00592866	-0.00449	-0.335657	5.15	0.019519	0.082598	-0.0273788	20.156	-4.2303	3.1087
82	37	652.02	317.99	483.42	2.4749	2.43407	0.0408316	-0.00751351	-0.00772	-0.341543	5.12	-0.012781	0.10755	-0.0215815	20.16	-4.2935	3.1049
82.5	37.5	651.28	318.8	483.5	2.4635	2.51105	-0.0475538	-0.0165085	-0.00985	-0.248829	5.11	0.066211	0.094032	-0.0172975	20.15	-4.3457	3.099
83	38	650.53	319.6	483.55	2.4521	2.41152	0.0405758	-0.0288105	-0.011	-0.123257	5.1	0.010806	0.1107	-0.0148152	20.15	-4.4167	3.0946
83.5	38.5	649.76	320.42	483.62	2.4403	2.35975	0.0805549	-0.0403497	-0.01133	-0.2002	5.1	0.0074417	0.10287	-0.0143574	20.148	-4.4518	3.0892
84	39	648.98	321.23	483.67	2.4286	2.32096	0.107641	-0.0481689	-0.01102	-0.317629	5.08	0.0062465	0.10309	-0.0160745	20.146	-4.5201	3.0856
84.5	39.5	648.19	322.05	483.72	2.4168	2.31692	0.0998793	-0.0509531	-0.01032	-0.244771	5.07	0.026729	0.11886	-0.0200358	20.143	-4.5882	3.0831
85	40	647.4	322.87	483.76	2.4049	2.30996	0.0949392	-0.0489382	-0.00944	-0.133171	5.05	0.016201	0.077647	-0.0262221	20.138	-4.6224	3.0832
85.5	40.5	646.59	323.69	483.81	2.3929	2.26354	0.129356	-0.0433475	-0.00859	-0.199971	5.06	0.031236	0.11328	-0.0345169	20.14	-4.6843	3.0823
86	41	645.79	324.52	483.84	2.3808	2.29051	0.0902856	-0.0356458	-0.00792	-0.310029	5.03	0.023034	0.083541	-0.0446997	20.126	-4.7374	3.08
86.5	41.5	644.97	325.35	483.89	2.3687	2.27421	0.0944869	-0.0269239	-0.00758	-0.320857	5.02	0.042579	0.1181	-0.0564412	20.116	-4.7799	3.0787
87	42	644.14	326.18	483.92	2.3564	2.27358	0.0828222	-0.0176342	-0.00762	-0.235857	5	0.039689	0.069323	-0.0693028	20.11	-4.8204	3.0783
87.5	42.5	643.32	327.01	483.96	2.3442	2.29131	0.0528912	-0.00773263	-0.00807	-0.235486	5	0.03737	0.10931	-0.082743	20.103	-4.8785	3.0775
88	43	642.49	327.85	483.98	2.3318	2.32892	0.00287946	0.00288497	-0.0089	-0.152771	4.98	-0.026314	0.029613	-0.096131	20.105	-4.9047	3.0761
88.5	43.5	641.65	328.68	484.01	2.3195	2.34132	-0.0218157	0.0138848	-0.01006	-0.0947429	4.97	0.047545	0.10748	-0.10877	20.092	-4.9407	3.0778
89	44	640.82	329.52	484.04	2.3072	2.40477	-0.0975686	0.0241822	-0.01146	-0.140143	4.98	0.044444	0.067659	-0.119928	20.063	-5.0032	3.0723
89.5	44.5	639.98	330.35	484.06	2.2949	2.4159	-0.120997	0.031985	-0.01298	-0.2342	4.96	0.025608	0.052892	-0.128883	20.027	-5.0517	3.0673
90	45	639.13	331.19	484.09	2.2824	2.36782	-0.0854241	0.0352183	-0.01452	-0.286686	4.95	-0.015319	0.11604	-0.134965	20.032	-5.1032	3.0676
90.5	45.5	638.29	332.02	484.11	2.27	2.35627	-0.0862683	0.0322002	-0.01598	-0.284771	4.94	0.013597	0.002767	-0.137609	20.028	-5.1273	3.0704
91	46	637.44	332.86	484.13	2.2575	2.3528	-0.0953009	0.0223303	-0.01727	-0.333143	4.92	-0.023465	0.12123	-0.136407	20.032	-5.1856	3.0699
91.5	46.5	636.59	333.7	484.15	2.2451	2.32459	-0.0794944	0.00652824	-0.01834	-0.319314	4.91	0.022762	0.058269	-0.131151	20.025	-5.2357	3.0729
92	47	635.75	334.54	484.17	2.2326	2.30228	-0.0696766	-0.0127635	-0.01915	-0.272914	4.88	0.015411	0.077389	-0.121871	20.022	-5.2657	3.0744
92.5	47.5	634.91	335.37	484.18	2.2203	2.24757	-0.0272706	-0.0320597	-0.0197	-0.229457	4.88	0.033657	0.078054	-0.108857	20.015	-5.3032	3.0747
93	48	634.06	336.2	484.2	2.2078	2.25077	-0.042974	-0.0476745	-0.02002	-0.275543	4.87	0.00076561	0.10989	-0.0926605	20.012	-5.3677	3.0718
93.5	48.5	633.21	337.03	484.22	2.1954	2.20292	-0.00752009	-0.0566807	-0.02015	-0.207914	4.85	0.094123	0.11238	-0.0740857	19.996	-5.4232	3.0694
94	49	632.37	337.86	484.23	2.183	2.1445	0.0384985	-0.057692	-0.02017	-0.0501143	4.84	0.053614	0.1092	-0.0541487	19.99	-5.4621	3.0677
94.5	49.5	631.53	338.69	484.24	2.1707	2.16385	0.00684633	-0.0512214	-0.02013	-0.149543	4.85	0.023232	0.079716	-0.0340255	19.981	-5.4942	3.067
95	50	630.68	339.52	484.26	2.1583	2.15508	0.00321964	-0.0395014	-0.02012	-0.346086	4.83	0.051789	0.10052	-0.0149806	19.966	-5.5412	3.0646
95.5	50.5	629.85	340.34	484.27	2.146	2.13127	0.0147312	-0.0258164	-0.02021	-0.2706	4.81	-0.00049365	0.1068	0.00171642	19.963	-5.5742	3.0626
96	51	629.01	341.17	484.29	2.1337	2.06746	0.0662433	-0.0135514	-0.02046	-0.0790571	4.8	0.036481	0.071333	0.0148791	19.949	-5.6097	3.0651
96.5	51.5	628.17	341.98	484.28	2.1215	2.12012	0.00138281	-0.00524776	-0.02089	-0.172343	4.8	0.034065	0.11639	0.0234925	19.935	-5.6709	3.0615
97	52	627.34	342.8	484.31	2.1092	2.07552	0.0336755	-0.00194941	-0.02153	-0.339257	4.79	0.032643	0.01763	0.0267924	19.92	-5.6779	3.0618
97.5	52.5	626.51	343.62	484.32	2.097	2.10567	-0.00867186	-0.00302983	-0.02238	-0.353886	4.76	0.061179	0.1061	0.0243306	19.912	-5.7162	3.0591
98	53	625.68	344.44	484.33	2.0848	2.06272	0.022081	-0.00653763	-0.02341	-0.275171	4.75	0.080252	0.11795	0.0160181	19.895	-5.7673	3.0528
98.5	53.5	624.86	345.25	484.34	2.0727	2.05774	0.0149624	-0.00993704	-0.02458	-0.248857	4.74	0.073906	0.086181	0.0021437	19.883	-5.8183	3.0512
99	54	624.04	346.05	484.35	2.0607	2.04759	0.0131135	-0.0110012	-0.02586	-0.252971	4.73	0.033747	0.10985	-0.0166352	19.871	-5.8707	3.0464
99.5	54.5	623.22	346.86	484.35	2.0486	2.01684	0.0317598	-0.00857501	-0.02717	-0.232543	4.71	0.059005	0.091934	-0.0393302	19.853	-5.9139	3.0404
100	55	622.4	347.65	484.36	2.0367	2.04377	-0.00707104	-0.00297301	-0.02846	-0.163571	4.7	0.02622	0.11145	-0.0646849	19.829	-5.9726	3.0377
100.5	55.5	621.59	348.46	484.37	2.0247	1.99481	0.029893	0.00410561	-0.02968	-0.1798	4.69	0.0088531	0.10089	-0.0912588	19.824	-6.0142	3.0356
101	56	620.77	349.25	484.38	2.0128	1.99076	0.0220405	0.010109	-0.03078	-0.240029	4.69	0.042469	0.065233	-0.117527	19.82	-6.0447	3.035
101.5	56.5	619.97	350.05	484.39	2.001	2.00025	0.000748054	0.0124423	-0.03174	-0.267686	4.66	0.081485	0.067047	-0.141986	19.797	-6.0616	3.0411
102	57	619.17	350.84	484.4	1.9892	2.00863	-0.0194293	0.00930452	-0.03254	-0.233771	4.67	0.079196	0.07754	-0.163258	19.781	-6.0876	3.0423
102.5	57.5	618.37	351.62	484.4	1.9774	1.95214	0.0252599	0.000300341	-0.03316	-0.194743	4.64	0.014653	0.054465	-0.180189	19.767	-6.1215	3.0447
103	58	617.57	352.4	484.41	1.9657	1.90061	0.0650863	-0.0133514	-0.03364	-0.223743	4.64	0.080124	0.074965	-0.191925	19.756	-6.1491	3.0466
103.5	58.5	616.78	353.18	484.41	1.954	1.97041	-0.0164071	-0.0290685	-0.03398	-0.247114	4.63	-0.018452	0.11359	-0.197963	19.752	-6.175	3.0483
104	59	615.99	353.95	484.43	1.9426	1.93225	0.0103508	-0.0435371	-0.03421	-0.263714	4.61	0.096568	0.065331	-0.198186	19.727	-6.2356	3.0444
104.5	59.5	615.2	354.73	484.43	1.9309	1.95314	-0.0222385	-0.0535394	-0.03438	-0.245943	4.6	-0.005621	0.07671	-0.192852	19.722	-6.2662	3.0444
105	60	614.42	355.5	484.44	1.9194	1.9016	0.0177971	-0.056747	-0.03452	-0.261857	4.59	0.079116	-0.073339	-0.182566	19.703	-6.2634	3.0469
105.5	60.5	613.65	356.26	484.44	1.908	1.92629	-0.0182922	-0.0522689	-0.03465	-0.22	4.57	0.034259	0.11431	-0.168222	19.674	-6.3059	3.0459
106	61	612.87	357.03	484.45	1.8966	1.89739	-0.000785158	-0.0408228	-0.0348	-0.171857	4.57	0.036948	0.079694	-0.150925	19.669	-6.322	3.0492
106.5	61.5	612.09	357.79	484.45	1.8852	1.87222	0.0129815	-0.0245052	-0.03498	-0.147029	4.56	-0.029397	0.058513	-0.131899	19.661	-6.3455	3.0533
107	62	611.33	358.54	484.46	1.874	1.87642	-0.00241891	-0.00624714	-0.03519	-0.230943	4.55	0.056551	0.1078	-0.112391	19.638	-6.3879	3.055
107.5	62.5	610.57	359.29	484.46	1.8628	1.83503	0.0277706	0.0108854	-0.03543	-0.314771	4.54	-0.0053345	-0.025317	-0.0935749	19.632	-6.3922	3.0547
108	63	609.81	360.04	484.47	1.8516	1.88646	-0.034859	0.0243602	-0.03568	-0.263371	4.51	0.036651	0.082729	-0.0764715	19.593	-6.4437	3.0524
108.5	63.5	609.06	360.78	484.48	1.8406	1.84311	-0.00251294	0.0326558	-0.0359	-0.1156	4.51	0.021571	0.10229	-0.0618812	19.582	-6.4855	3.0514
109	64	608.31	361.53	484.48	1.8295	1.74487	0.0846266	0.0354528	-0.03609	-0.0279429	4.51	0.038258	0.063554	-0.0503408	19.55	-6.5108	3.0499
109.5	64.5	607.56	362.26	484.49	1.8186	1.79235	0.0262473	0.0335273	-0.03619	-0.168429	4.5	0.0357	0.082742	-0.0421056	19.538	-6.5349	3.0482
110	65	606.81	362.99	484.49	1.8075	1.79291	0.0145931	0.0284091	-0.03619	-0.349257	4.5	-0.094922	0.067982	-0.037157	19.55	-6.5505	3.048
110.5	65.5	606.07	363.72	484.5	1.7967	1.81088	-0.0141843	0.021919	-0.03607	-0.3126	4.47	0.094979	0.097796	-0.0352326	19.529	-6.5816	3.0485
111	66	605.34	364.45	484.5	1.7859	1.81158	-0.0256814	0.0157118	-0.03581	-0.147257	4.46	0.030084	0.053434	-0.0358771	19.51	-6.6011	3.055
111.5	66.5	604.6	365.17	484.51	1.775	1.81784	-0.0428395	0.0109334	-0.03541	-0.0828571	4.47	0.0056014	0.09003	-0.0385059	19.501	-6.6341	3.0559
112	67	603.88	365.89	484.51	1.7643	1.83427	-0.069969	0.00805454	-0.03489	-0.188457	4.44	0.030372	0.08695	-0.0424754	19.488	-6.6573	3.0523
112.5	67.5	603.16	366.6	484.51	1.7537	1.83531	-0.0816071	0.00689509	-0.03425	-0.304943	4.45	0.033977	0.10813	-0.0471538	19.481	-6.696	3.0546
113	68	602.44	367.31	484.51	1.7431	1.82528	-0.0821836	0.00680218	-0.03354	-0.370943	4.42	0.083422	0.10546	-0.0519841	19.458	-6.7331	3.0531
113.5	68.5	601.72	368.01	484.52	1.7326	1.7978	-0.0651958	0.00691738	-0.03278	-0.286771	4.4	0.032297	0.068426	-0.0565342	19.445	-6.7551	3.053
114	69	601.01	368.72	484.52	1.7221	1.81571	-0.0936149	0.00645639	-0.03201	-0.1484	4.39	0.016228	0.07649	-0.06053	19.438	-6.7748	3.0552
114.5	69.5	600.3	369.41	484.53	1.7117	1.76435	-0.0526548	0.00493323	-0.03127	-0.166629	4.39	0.054827	0.10515	-0.0638686	19.428	-6.7944	3.0571
115	70	599.6	370.11	484.53	1.7014	1.7884	-0.0870018	0.00228305	-0.0306	-0.168771	4.37	0.032721	0.10045	-0.0666117	19.418	-6.8097	3.0574
115.5	70.5	598.9	370.8	484.54	1.691	1.66876	0.0222367	-0.00113429	-0.03003	-0.172771	4.37	0.039935	0.096173	-0.0689611	19.404	-6.8308	3.0578
116	71	598.2	371.48	484.54	1.6808	1.64613	0.0346746	-0.00464003	-0.02958	-0.187114	4.36	0.075212	0.080547	-0.0712185	19.386	-6.8438	3.0606
116.5	71.5	597.52	372.17	484.54	1.6706	1.68895	-0.0183535	-0.00741907	-0.02927	-0.234257	4.34	0.092185	0.051633	-0.0737372	19.367	-6.8622	3.0619
117	72	596.83	372.84	484.54	1.6605	1.68804	-0.0275391	-0.00873286	-0.02908	-0.228343	4.34	0.040696	0.096543	-0.0768682	19.349	-6.8961	3.0595
117.5	72.5	596.14	373.52	484.55	1.6504	1.63045	0.0199543	-0.00811217	-0.02901	-0.210971	4.32	0.042528	-0.050354	-0.0809096	19.336	-6.9003	3.0596
118	73	595.46	374.19	484.55	1.6405	1.63386	0.00664471	-0.00548468	-0.02905	-0.221743	4.32	0.087726	0.066397	-0.0860623	19.321	-6.9468	3.059
118.5	73.5	594.79	374.86	484.55	1.6304	1.61404	0.016362	-0.00120771	-0.02916	-0.213	4.3	0.057117	0.07462	-0.0923983	19.31	-6.987	3.0581
119	74	594.12	375.52	484.55	1.6206	1.60913	0.0114684	0.00400284	-0.02931	-0.215486	4.29	0.06204	0.019957	-0.0998442	19.289	-6.9955	3.0579
119.5	74.5	593.46	376.19	484.56	1.6107	1.60578	0.00491538	0.00923139	-0.02948	-0.107571	4.29	0.034589	0.075252	-0.108181	19.265	-7.0164	3.0562
120	75	592.79	376.84	484.56	1.601	1.54096	0.0600449	0.0135716	-0.02963	-0.0353714	4.28	0.070436	0.070009	-0.117058	19.241	-7.0478	3.0571
120.5	75.5	592.12	377.5	484.56	1.5912	1.57784	0.0133585	0.0163326	-0.02974	-0.114057	4.29	-0.027064	0.11456	-0.126027	19.24	-7.0711	3.0562
121	76	591.47	378.14	484.56	1.5815	1.57279	0.0087114	0.017188	-0.02978	-0.207914	4.27	0.051072	0.066755	-0.134578	19.229	-7.0833	3.0566
121.5	76.5	590.82	378.79	484.57	1.5719	1.58047	-0.0085686	0.0162262	-0.02976	-0.215057	4.26	0.030927	0.083828	-0.142185	19.219	-7.106	3.0552
122	77	590.17	379.43	484.57	1.5623	1.56841	-0.00611466	0.0138843	-0.02966	-0.210429	4.25	0.075543	0.0079617	-0.148357	19.2	-7.1183	3.0535
122.5	77.5	589.53	380.07	484.57	1.5529	1.54206	0.0108399	0.010785	-0.0295	-0.228286	4.24	0.068518	0.065024	-0.152678	19.177	-7.1456	3.0537
123	78	588.89	380.7	484.58	1.5434	1.56811	-0.0247127	0.00752169	-0.02929	-0.176371	4.23	0.049888	0.065389	-0.154841	19.163	-7.1635	3.0547
123.5	78.5	588.25	381.32	484.58	1.5341	1.53767	-0.00356561	0.00446099	-0.02906	-0.168314	4.22	0.011648	0.060348	-0.154675	19.157	-7.1955	3.0549
124	79	587.62	381.96	484.58	1.5247	1.56877	-0.0440677	0.0016289	-0.02883	-0.224314	4.21	0.04881	0.049726	-0.152148	19.142	-7.2093	3.0539
124.5	79.5	586.99	382.58	484.58	1.5154	1.54244	-0.0270394	-0.00127364	-0.02864	-0.196943	4.2	-0.004978	0.044374	-0.147369	19.136	-7.2217	3.0548
125	80	586.36	383.21	484.59	1.5061	1.50699	-0.000892036	-0.00471952	-0.0285	-0.144314	4.19	0.081418	0.055187	-0.14057	19.12	-7.2351	3.056
125.5	80.5	585.74	383.82	484.58	1.497	1.51944	-0.0224403	-0.00910782	-0.02844	-0.222629	4.18	0.087656	0.071309	-0.132075	19.11	-7.2567	3.0598
126	81	585.13	384.43	484.59	1.4878	1.51807	-0.0302705	-0.0144969	-0.02846	-0.219571	4.17	0.045515	0.040449	-0.122274	19.094	-7.2774	3.0611
126.5	81.5	584.51	385.04	484.59	1.4788	1.49963	-0.0208312	-0.0204125	-0.02858	-0.164257	4.15	0.052886	0.070959	-0.111578	19.083	-7.2992	3.0627
127	82	583.9	385.65	484.59	1.4698	1.47671	-0.00690688	-0.025814	-0.02879	-0.129543	4.16	0.061628	-0.016452	-0.100393	19.067	-7.3203	3.0636
127.5	82.5	583.29	386.25	484.59	1.4608	1.51867	-0.0578664	-0.0292586	-0.02907	-0.142486	4.14	0.059325	0.093877	-0.0890844	19.052	-7.3505	3.0646
128	83	582.69	386.84	484.6	1.4519	1.46388	-0.0119825	-0.0292482	-0.02941	-0.0869714	4.15	0.064434	0.099171	-0.0779573	19.046	-7.3757	3.0654
128.5	83.5	582.09	387.43	484.59	1.4431	1.49864	-0.0555407	-0.024678	-0.02977	-0.0549429	4.13	0.051311	0.052436	-0.067245	19.031	-7.4145	3.0653
129	84	581.49	388.03	484.6	1.4343	1.44576	-0.0114646	-0.0152636	-0.03012	-0.146829	4.14	0.069943	0.026401	-0.0571062	18.985	-7.4375	3.0617
129.5	84.5	580.91	388.62	484.6	1.4256	1.4347	-0.00909602	-0.00181348	-0.03044	-0.229257	4.12	0.06284	-0.02502	-0.0476328	18.972	-7.4389	3.0596
130	85	580.31	389.2	484.6	1.4169	1.39922	0.017682	0.0137601	-0.03068	-0.2556	4.11	-0.084361	0.079751	-0.0388646	18.983	-7.4603	3.0603
130.5	85.5	579.73	389.78	484.6	1.4082	1.38458	0.0236201	0.0287319	-0.03082	-0.217486	4.1	0.069849	0.046303	-0.0308079	18.961	-7.4721	3.0594
131	86	579.15	390.36	484.6	1.3996	1.36447	0.0351294	0.0401149	-0.03084	-0.187486	4.09	0.059081	0.085204	-0.0234564	18.937	-7.4947	3.0589
131.5	86.5	578.57	390.93	484.6	1.3911	1.38304	0.00806371	0.0453518	-0.03074	-0.130286	4.08	-0.026092	-0.058156	-0.0168088	18.934	-7.4988	3.0601
132	87	578	391.5	484.61	1.3826	1.31212	0.0704784	0.0429735	-0.03052	-0.119743	4.08	0.062719	0.068698	-0.010883	18.915	-7.5146	3.0582
132.5	87.5	577.43	392.07	484.61	1.3742	1.35892	0.0152817	0.0330491	-0.03018	-0.124057	4.07	0.052024	0.025778	-0.00572179	18.903	-7.5347	3.058
133	88	576.86	392.63	484.61	1.3658	1.34187	0.0239279	0.0172897	-0.02974	-0.140257	4.06	-0.0077772	0.092619	-0.00139189	18.894	-7.557	3.0575
133.5	88.5	576.3	393.19	484.61	1.3575	1.33427	0.0232254	-0.001242	-0.02923	-0.188543	4.06	0.094262	0.1155	0.00202518	18.871	-7.5839	3.0578
134	89	575.73	393.75	484.61	1.3492	1.36916	-0.0199646	-0.018768	-0.02868	-0.2432	4.04	0.027052	0.064757	0.00444842	18.876	-7.601	3.0587
134.5	89.5	575.18	394.3	484.62	1.3409	1.32189	0.0190144	-0.0316304	-0.02813	-0.137143	4.03	0.054103	0.016474	0.00581646	18.863	-7.6148	3.0597
135	90	574.62	394.85	484.62	1.3328	1.36533	-0.0325343	-0.0371262	-0.0276	-0.1062	4.03	0.06018	0.089096	0.00610756	18.855	-7.6321	3.0578
135.5	90.5	574.07	395.4	484.62	1.3246	1.38646	-0.0618563	-0.0341335	-0.02714	-0.174829	4.03	-0.024671	0.068485	0.00535696	18.847	-7.6428	3.0584
136	91	573.53	395.94	484.62	1.3166	1.29649	0.0201058	-0.0233717	-0.02675	-0.141429	4	0.077128	0.10088	0.00366867	18.819	-7.6655	3.0582
136.5	91.5	572.98	396.48	484.62	1.3085	1.34161	-0.0331081	-0.00723129	-0.02645	-0.0511714	4.01	-0.019979	0.056088	0.00121894	18.817	-7.6806	3.0582
137	92	572.44	397.01	484.62	1.3005	1.29117	0.00933276	0.0107844	-0.02626	-0.0813143	4	0.028773	0.032009	-0.00174996	18.783	-7.6968	3.059
137.5	92.5	571.91	397.55	484.62	1.2926	1.31347	-0.0208705	0.0268638	-0.02616	-0.0587714	4	0.058113	0.035924	-0.00494593	18.764	-7.7049	3.0601
138	93	571.37	398.08	484.62	1.2847	1.28863	-0.00393158	0.0377392	-0.02614	-0.0932	4	-0.0038793	0.02225	-0.00805224	18.761	-7.7153	3.0635
138.5	93.5	570.84	398.61	484.62	1.2769	1.29226	-0.015362	0.0413822	-0.02618	-0.2284	4	0.069694	0.10361	-0.0107593	18.744	-7.7359	3.0627
139	94	570.32	399.13	484.62	1.2691	1.2385	0.0305977	0.0373832	-0.02625	-0.272629	3.96	0.028738	0.022733	-0.0127996	18.734	-7.7513	3.0617
139.5	94.5	569.78	399.65	484.62	1.2612	1.2515	0.00970072	0.0269466	-0.02632	-0.275829	3.97	0.050335	0.097172	-0.0139815	18.726	-7.79	3.0593
140	95	569.27	400.17	484.62	1.2537	1.25045	0.00325113	0.0125263	-0.02636	-0.276114	3.95	0.026521	0.06506	-0.0142182	18.72	-7.8174	3.0567
140.5	95.5	568.75	400.69	484.63	1.246	1.24306	0.00293783	-0.00278128	-0.02632	-0.162171	3.93	0.056995	0.009086	-0.0135466	18.706	-7.8274	3.0589
141	96	568.24	401.19	484.63	1.2384	1.23565	0.00275376	-0.0159264	-0.0262	-0.0177714	3.93	0.084466	0.10072	-0.0121349	18.69	-7.849	3.0574
141.5	96.5	567.72	401.71	484.63	1.2307	1.19974	0.0309608	-0.0245104	-0.02597	-0.1084	3.94	0.013488	0.035529	-0.0102744	18.689	-7.8537	3.0578
142	97	567.22	402.21	484.63	1.2233	1.26103	-0.037733	-0.0271806	-0.02562	-0.204743	3.92	0.066097	0.072396	-0.00835802	18.669	-7.8789	3.0585
142.5	97.5	566.71	402.71	484.63	1.2158	1.20135	0.0144514	-0.0237585	-0.02515	-0.1728	3.91	0.052809	0.062782	-0.00684407	18.657	-7.9005	3.0578
143	98	566.21	403.21	484.63	1.2085	1.14945	0.0590534	-0.0151193	-0.02457	-0.1212	3.9	0.031895	0.058259	-0.00621057	18.643	-7.921	3.0575
143.5	98.5	565.71	403.71	484.63	1.201	1.19641	0.00458795	-0.00289752	-0.0239	-0.1284	3.9	0.027681	-0.039628	-0.00690319	18.638	-7.9419	3.0565
144	99	565.22	404.2	484.64	1.1938	1.16004	0.0337604	0.0108815	-0.02317	-0.183914	3.89	0.057371	0.084228	-0.00928241	18.624	-7.9607	3.0593
144.5	99.5	564.72	404.69	484.63	1.1864	1.18315	0.00325104	0.024148	-0.0224	-0.205629	3.88	0.038614	-0.038508	-0.0135758	18.611	-7.9604	3.0604
145	100	564.23	405.17	484.63	1.1792	1.14692	0.0322814	0.0350547	-0.02164	-0.188171	3.87	0.035433	0.056323	-0.0198408	18.601	-7.9868	3.0628

## Sheet: Figure S6a
	Length (μm)	Coverage range (μm)
Moving	1.91	1.91
	2.56	2.56
	3.86	3.52
	4.38	3.02
	5.57	3.49
	6.92	3.82
	8.54	2.87
	9.89	4.06
	10.83	4.28
	13.94	4.85
	14.97	4.38
	3.73	2.18
	4.23	2.29
	5.14	2.78
	6.14	2.88
	7.6	3.07
	8.43	3.73
	9.25	3.53
	10.83	4.23
	11.23	4.37
	12.98	4.04
	14	4.15
Bending	15.17	7.2
	15.86	7.2
Melting	1.03	1.03

## Sheet: Figure S6b
	Length (μm)	Power (μW)	Energy (nJ)
Moving	1.66	0.35	3.5
	1.86	0.3	3
	1.91	0.25	2.5
	2.73	0.25	2.5
	2.93	0.25	2.5
	3.44	0.25	2.5
	3.61	0.25	2.5
	4.14	0.3	3
	4.78	0.25	2.5
	5.35	0.25	2.5
	5.97	0.4	4
	6.08	0.35	3.5
	6.71	0.25	2.5
	1.66	0.225	2.25
	1.86	0.25	2.5
	1.91	0.2	2
	2.73	0.175	1.75
	2.93	0.25	2.5
	3.44	0.25	2.5
	3.61	0.2	2
	4.14	0.2	2
	4.78	0.25	2.5
	5.35	0.2	2
	5.97	0.2	2
	6.08	0.25	2.5
	6.71	0.175	1.75
Bending	7.38	0.6	6
	8.48	0.5	5
	9.32	0.7	7
	9.43	0.35	3.5
	9.64	0.3	3
	10.04	0.55	5.5
	11.04	0.55	5.5
	11.56	0.35	3.5
	11.74	0.6	6
	15.32	1	10
	7.38	0.35	3.5
	8.48	0.325	3.25
	9.32	0.5	5
	9.43	0.35	3.5
	9.64	0.3	3
	10.04	0.4	4
	11.04	0.5	5
	11.56	0.325	3.25
	11.74	0.5	5
	15.32	1	10
Melting	14.29	1.5	15

[truncated: 1 more sheets: Figure S8]
